# Supplementary material for: Mitochondrial and morphological variation of Tilapia zillii in Israel
Source: BMC Res Notes. 2012 Apr 2;5:172. doi: 10.1186/1756-0500-5-172 (PMC3412729; doi:10.1186/1756-0500-5-172)
Supplement: Additional file 1 — Tilapia zillii D-loop sequence alignment. Description: D-loop sequence alignment used in the analysis in Fasta format. TM, Taninim (coastal); EA, Ein Afek (coastal); KN, Kishon (Kishon); KT, Kinneret (Jordan); BS, Beit She’an (Jordan); EF, Ein Feshkha (Dead Sea); NH, Ne’ot HaKikar (Dead-Sea introduced); RG, Ramat Gan (coastal introduced); NM, Nitzanim (coastal introduced); MA, HaMa'apil (coastal introduced). [file 1756-0500-5-172-S1.txt]

>T10_TM_Coastal
CTTAAACTATTCTTTGCCGGGCTCTGCCTCCAATGTAAGTGCAATGCATATATGTATTAT
CACCATTATTTTATGTTAAACATATCCTATATATATATACATACAATTAAAAAGACATAG
AATGAATTTACACATATTTGTCAACAACATTCAATCTAAGAAGAACATAAACCAATAAAT
GGTGAATTCCAACGTATATTATAAAGTTCTAAACGACAGTTTAAGACCGAACACAATAAC
TCATAAGTCAAGATATACCAAGTACCCAACATCCTATTCAATTACAATATTTAATGTAGT
AAGAGCCCACCATCAGTTGATTTCTAAATGTTAACGGTTCTTGAAGGTCAAGGACAATAC
TTGTGGGGGTTTCTATTAGTGAACTATTCCTGGCATCTGGTTCCTATTTCAGGTCCATTA
ATTGTTATAATTCCCCATACTTTCATTGACGCTTGCATAAGTTAATGGTGTTAATACATA
CTCCTCGTTACCCACCATGCCGGGCGTTCTTTCCAGGGTGTGGGGGGTTTCCTTTTTTTT
TTTCCTTTCATTTGACATCTCAGAGTGCATACAGAAATGGTTGACAAGGTTGAACATTTT
TCTTGCCTCAAGGAAATAGTATGAATGGTGATAAGATATTAAAAGAAGAATTGCATAACT
GATATCAAGAGCATAAGATTCAATCAGATATTTCAATTTCCCCTAACTTTCCTATCAAGC
CCCCGGTTTCTGCGCGTTAAACCCCCCCTACCCCCC-AAAACTCCTAAGATCTCTAATAC
TCCTGTAAACCCCCCGGAAACAGGAAAAGCTCTGGAAGTTATTTTTAGCGCTTCAATGTG
TGTATATTATATTATTATAATA
>T22_TM_Coastal
CTTAAACTATTCTTTGCCGGGCTCTGCCTCCAATGTAAGTGCAATGCATATATGTATTAT
CACCATTATTTTATGTTAAACATATCCTATATATATATACATACAATTAAAAAGACATAG
AATGAATTTACACATATTTGTCAACAACATTCAATCTAAGAAGAACATAAACCAATAAAT
GGTGAATTCCAACGTATATTATAAAGTTCTAAACGACAGTTTAAGACCGAACACAATAAC
TCATAAGTCAAGATATACCAAGTACCCAACATCCTATTCAATTACAATATTTAATGTAGT
AAGAGCCCACCATCAGTTGATTTCTAAATGTTAACGGTTCTTGAAGGTCAAGGACAATAC
TTGTGGGGGTTTCTATTAGTGAACTATTCCTGGCATCTGGTTCCTATTTCAGGTCCATTA
ATTGTTATAATTCCCCATACTTTCATTGACGCTTGCATAAGTTAATGGTGTTAATACATA
CTCCTCGTTACCCACCATGCCGGGCGTTCTTTCCAGGGTGTGGGGGGTTTCCTTTTTTTT
TTTCCTTTCATTTGACATCTCAGAGTGCATACAGAAATGGTTGACAAGGTTGAACATTTT
TCTTGCCTCAAGGAAATAGTATGAATGGTGATAAGATATTAAAAGAAGAATTGCATAACT
GATATCAAGAGCATAAGATTCAATCAGATATTTCAATTTCCCCTAACTTTCCTATCAAGC
CCCCGGTTTCTGCGCGTTAAACCCCCCCTACCCCCC-AAAACTCCTAAGATCTCTAATAC
TCCTGTAAACCCCCCGGAAACAGGAAAAGCTCTGGAAGTTATTTTTAGCGCTTCAATGTG
TGTATATTATATTATTATAATA
>T4_TM_Coastal
CTTAAACTATTCTTTGCCGGGCTCTGCCTCCAATGTAAGTGCAATGCATATATGTATTAT
CACCATTATTTTATGTTAAACATATCCTATATATATATACATACAATTAAAAAGACATAG
AATGAATTTACACATATTTGTCAACAACATTCAATCTAAGAAGAACATAAACCAATAAAT
GGTGAATTCCAACGTATATTATAAAGTTCTAAACGACAGTTTAAGACCGAACACAATAAC
TCATAAGTCAAGATATACCAAGTACCCAACATCCTATTCAATTACAATATTTAATGTAGT
AAGAGCCCACCATCAGTTGATTTCTAAATGTTAACGGTTCTTGAAGGTCAAGGACAATAC
TTGTGGGGGTTTCTATTAGTGAACTATTCCTGGCATCTGGTTCCTATTTCAGGTCCATTA
ATTGTTATAATTCCCCATACTTTCATTGACGCTTGCATAAGTTAATGGTGTTAATACATA
CTCCTCGTTACCCACCATGCCGGGCGTTCTTTCCAGGGTGTGGGGGGTTTCCTTTTTTTT
TTTCCTTTCATTTGACATCTCAGAGTGCATACAGAAATGGTTGACAAGGTTGAACATTTT
TCTTGCCTCAAGGAAATAGTATGAATGGTGATAAGATATTAAAAGAAGAATTGCATAACT
GATATCAAGAGCATAAGATTCAATCAGATATTTCAATTTCCCCTAACTTTCCTATCAAGC
CCCCGGTTTCTGCGCGTTAAACCCCCCCTACCCCCC-AAAACTCCTAAGATCTCTAATAC
TCCTGTAAACCCCCCGGAAACAGGAAAAGCTCTGGAAGTTATTTTTAGCGCTTCAATGTG
TGTATATTATATTATTATAATA
>T14_TM_Coastal
CTTAAACTATTCTTTGCCGGGCTCTGCCTCCAATGTAAGTGCAATGCATATATGTATTAT
CACCATTATTTTATGTTAAACATATCCTATATATATATACATACAATTAAAAAGACATAG
AATGAATTTACACATATTTGTCAACAACATTCAATCTAAGAAGAACATAAACCAATAAAT
GGTAAATTCCAACGTATATTATAAAGTTCTAAACGACAGTTTAAGACCGAACACAATAAC
TCATAAGTCAAGATATACCAAGTACCCAACATCCTATTCAATTACAATATTTAATGTAGT
AAGAGCCCACCATCAGTTGATTTCTGAATGTTAACGGTTCTTGAAGGTCAAGGACAATAC
TTGTGGGGGTTTCTATTAGTGAACTATTCCTGGCATCTGGTTCCTATTTCAGGTCCATTA
ATTGTTATAATTCCCCATACTTTCATTGACGCTTGCATAAGTTAATGGTGTTAATACATA
CTCCTCGTTACCCACCATGCCGGGCGTTCTTTCCAGGGTGTGGGGGGTTTCCTTTTTTTT
TTTCCTTTCATTTGACATCTCAGAGTGCATACAGAAATGGCTGACAAGGTTGAACATTTT
TCTTGCCTCAAGGAAATAGTATGAATGGTGATAAGATATTAAAAGAAGAATTGCATAACT
GATATCAAGAGCATAAGATTCAATCAGATATTTCAATTTCCCCTAACTTTCCTATCAAGC
CCCCGGTTTCTGCGCGTTAAACCCCCCCTACCCCCCCAAAACTCCTAAGATCTCTAATAC
TCCTGTAAACCCCCCGGAAACAGGAAAAGCTCTGGAAGTTATTTTTAGCGCTTCAATGTG
TGTATATTATATTATTATAATA
>T21_TM_Coastal
CTTAAACTATTCTTTGCCGGGCTCTGCCTCCAATGTAAGTGCAATGCATATATGTATTAT
CACCATTATTTTATGTTAAACATATCCTATATATATATACATACAATTAAAAAGACATAG
AATGAATTTACACATATTTGTCAACAACATTCAATCTAAGAAGAACATAAACCAATAAAT
GGTGAATTCCAACGTATATTATAAAGTTCTAAACGACAGTTTAAGACCGAACACAATAAC
TCATAAGTCAAGATATACCAAGTACCCAACATCCTATTCAATTACAATATTTAATGTAGT
AAGAGCCCACCATCAGTTGATTTCTAAATGTTAACGGTTCTTGAAGGTCAAGGACAATAC
TTGTGGGGGTTTCTATTAGTGAACTATTCCTGGCATCTGGTTCCTATTTCAGGTCCATTA
ATTGTTATAATTCCCCATACTTTCATTGACGCTTGCATAAGTTAATGGTGTTAATACATA
CTCCTCGTTACCCACCATGCCGGGCGTTCTTTCCAGGGTGTGGGGGGTTTCCTTTTTTTT
TTTCCTTTCATTTGACATCTCAGAGTGCATACAGAAATGGTTGACAAGGTTGAACATTTT
TCTTGCCTCAAGGAAATAGTATGAATGGTGATAAGATATTAAAAGAAGAATTGCATAACT
GATATCAAGAGCATAAGATTCAATCAGATATTTCAATTTCCCCTAACTTTCCTATCAAGC
CCCCGGTTTCTGCGCGTTAAACCCCCCCTACCCCCC-AAAACTCCTAAGATCTCTAATAC
TCCTGTAAACCCCCCGGAAACAGGAAAAGCTCTGGAAGTTATTTTTAGCGCTTCAATGTG
TGTATATTATATTATTATAATA
>T6_TM_Coastal
CTTAAACTATTCTTTGCCGGGCTCTGCCTCCAATGTAAGTGCAATGCATATATGTATTAT
CACCATTATTTTATGTTAAACATATCCTATATATATATACATACAATTAAAAAGACATAG
AATGAATTTACACATATTTGTCAACAACATTCAATCTAAGAAGAACATAAACCAATAAAT
GGTGAATTCCAACGTATATTATAAAGTTCTAAACGACAGTTTAAGACCGAACACAATAAC
TCATAAGTCAAGATATACCAAGTACCCAACATCCTATTCAATTACAATATTTAATGTAGT
AAGAGCCCACCATCAGTTGATTTCTAAATGTTAACGGTTCTTGAAGGTCAAGGACAATAC
TTGTGGGGGTTTCTATTAGTGAACTATTCCTGGCATCTGGTTCCTATTTCAGGTCCATTA
ATTGTTATAATTCCCCATACTTTCATTGACGCTTGCATAAGTTAATGGTGTTAATACATA
CTCCTCGTTACCCACCATGCCGGGCGTTCTTTCCAGGGTGTGGGGGGTTTCCTTTTTTTT
TTTCCTTTCATTTGACATCTCAGAGTGCATACAGAAATGGTTGACAAGGTTGAACATTTT
TCTTGCCTCAAGGAAATAGTATGAATGGTGATAAGATATTAAAAGAAGAATTGCATAACT
GATATCAAGAGCATAAGATTCAATCAGATATTTCAATTTCCCCTAACTTTCCTATCAAGC
CCCCGGTTTCTGCGCGTTAAACCCCCCCTACCCCCC-AAAACTCCTAAGATCTCTAATAC
TCCTGTAAACCCCCCGGAAACAGGAAAAGCTCTGGAAGTTATTTTTAGCGCTTCAATGTG
TGTATATTATATTATTATAATA
>T7_TM_Coastal
CTTAAACTATTCTTTGCCGGGCTCTGCCTCCAATGTAAGTGCAATGCATATATGTATTAT
CACCATTATTTTATGTTAAACATATCCTATATATATATACATACAATTAAAAAGACATAG
AATGAATTTACACATATTTGTCAACAACATTCAATCTAAGAAGAACATAAACCAATAAAT
GGTGAATTCCAACGTATATTATAAAGTTCTAAACGACAGTTTAAGACCGAACACAATAAC
TCATAAGTCAAGATATACCAAGTACCCAACATCCTATTCAATTACAATATTTAATGTAGT
AAGAGCCCACCATCAGTTGATTTCTAAATGTTAACGGTTCTTGAAGGTCAAGGACAATAC
TTGTGGGGGTTTCTATTAGTGAACTATTCCTGGCATCTGGTTCCTATTTCAGGTCCATTA
ATTGTTATAATTCCCCATACTTTCATTGACGCTTGCATAAGTTAATGGTGTTAATACATA
CTCCTCGTTACCCACCATGCCGGGCGTTCTTTCCAGGGTGTGGGGGGTTTCCTTTTTTTT
TTTCCTTTCATTTGACATCTCAGAGTGCATACAGAAATGGTTGACAAGGTTGAACATTTT
TCTTGCCTCAAGGAAATAGTATGAATGGTGATAAGATATTAAAAGAAGAATTGCATAACT
GATATCAAGAGCATAAGATTCAATCAGATATTTCAATTTCCCCTAACTTTCCTATCAAGC
CCCCGGTTTCTGCGCGTTAAACCCCCCCTACCCCCC-AAAACTCCTAAGATCTCTAATAC
TCCTGTAAACCCCCCGGAAACAGGAAAAGCTCTGGAAGTTATTTTTAGCGCTTCAATGTG
TGTATATTATATTATTATAATA
>T15_TM_Coastal
CTTAAACTATTCTTTGCCGGGCTCTGCCTCCAATGTAAGTGCAATGCATATATGTATTAT
CACCATTATTTTATGTTAAACATATCCTATATATATATACATACAATTAAAAAGACATAG
AATGAATTTACACATATTTGTCAACAACATTCAATCTAAGAAGAACATAAACCAATAAAT
GGTGAATTCCAACGTATATTATAAAGTTCTAAACGACAGTTTAAGACCGAACACAATAAC
TCATAAGTCAAGATATACCAAGTACCCAACATCCTATTCAATTACAATATTTAATGTAGT
AAGAGCCCACCATCAGTTGATTTCTAAATGTTAACGGTTCTTGAAGGTCAAGGACAATAC
TTGTGGGGGTTTCTATTAGTGAACTATTCCTGGCATCTGGTTCCTATTTCAGGTCCATTA
ATTGTTATAATTCCCCATACTTTCATTGACGCTTGCATAAGTTAATGGTGTTAATACATA
CTCCTCGTTACCCACCATGCCGGGCGTTCTTTCCAGGGTGTGGGGGGTTTCCTTTTTTTT
TTTCCTTTCATTTGACATCTCAGAGTGCATACAGAAATGGTTGACAAGGTTGAACATTTT
TCTTGCCTCAAGGAAATAGTATGAATGGTGATAAGATATTAAAAGAAGAATTGCATAACT
GATATCAAGAGCATAAGATTCAATCAGATATTTCAATTTCCCCTAACTTTCCTATCAAGC
CCCCGGTTTCTGCGCGTTAAACCCCCCCTACCCCCC-AAAACTCCTAAGATCTCTAATAC
TCCTGTAAACCCCCCGGAAACAGGAAAAGCTCTGGAAGTTATTTTTAGCGCTTCAATGTG
TGTATATTATATTATTATAATA
>T16_TM_Coastal
CTTAAACTATTCTTTGCCGGGCTCTGCCTCCAATGTAAGTGCAATGCATATATGTATTAT
CACCATTATTTTATGTTAAACATATCCTATATATATATACATACAATTAAAAAGACATAG
AATGAATTTACACATATTTGTCAACAACATTCAATCTAAGAAGAACATAAACCAATAAAT
GGTGAATTCCAACGTATATTATAAAGTTCTAAACGACAGTTTAAGACCGAACACAATAAC
TCATAAGTCAAGATATACCAAGTACCCAACATCCTATTCAATTACAATATTTAATGTAGT
AAGAGCCCACCATCAGTTGATTTCTAAATGTTAACGGTTCTTGAAGGTCAAGGACAATAC
TTGTGGGGGTTTCTATTAGTGAACTATTCCTGGCATCTGGTTCCTATTTCAGGTCCATTA
ATTGTTATAATTCCCCATACTTTCATTGACGCTTGCATAAGTTAATGGTGTTAATACATA
CTCCTCGTTACCCACCATGCCGGGCGTTCTTTCCAGGGTGTGGGGGGTTTCCTTTTTTTT
TTTCCTTTCATTTGACATCTCAGAGTGCATACAGAAATGGTTGACAAGGTTGAACATTTT
TCTTGCCTCAAGGAAATAGTATGAATGGTGATAAGATATTAAAAGAAGAATTGCATAACT
GATATCAAGAGCATAAGATTCAATCAGATATTTCAATTTCCCCTAACTTTCCTATCAAGC
CCCCGGTTTCTGCGCGTTAAACCCCCCCTACCCCCC-AAAACTCCTAAGATCTCTAATAC
TCCTGTAAACCCCCCGGAAACAGGAAAAGCTCTGGAAGTTATTTTTAGCGCTTCAATGTG
TGTATATTATATTATTATAATA
>T13_TM_Coastal
CTTAAACTATTCTTTGCCGGGCTCTGCCTCCAATGTAAGTGCAATGCATATATGTATTAT
CACCATTATTTTATGTTAAACATATCCTATATATATATACATACAATTAAAAAGACATAG
AATGAATTTACACATATTTGTCAACAACATTCAATCTAAGAAGAACATAAACCAATAAAT
GGTGAATTCCAACGTATATTATAAAGTTCTAAACGACAGTTTAAGACCGAACACAATAAC
TCATAAGTCAAGATATACCAAGTACCCAACATCCTATTCAATTACAATATTTAATGTAGT
AAGAGCCCACCATCAGTTGATTTCTAAATGTTAACGGTTCTTGAAGGTCAAGGACAATAC
TTGTGGGGGTTTCTATTAGTGAACTATTCCTGGCATCTGGTTCCTATTTCAGGTCCATTA
ATTGTTATAATTCCCCATACTTTCATTGACGCTTGCATAAGTTAATGGTGTTAATACATA
CTCCTCGTTACCCACCATGCCGGGCGTTCTTTCCAGGGTGTGGGGGGTTTCCTTTTTTTT
TTTCCTTTCATTTGACATCTCAGAGTGCATACAGAAATGGTTGACAAGGTTGAACATTTT
TCTTGCCTCAAGGAAATAGTATGAATGGTGATAAGATATTAAAAGAAGAATTGCATAACT
GATATCAAGAGCATAAGATTCAATCAGATATTTCAATTTCCCCTAACTTTCCTATCAAGC
CCCCGGTTTCTGCGCGTTAAACCCCCCCTACCCCCC-AAAACTCCTAAGATCTCTAATAC
TCCTGTAAACCCCCCGGAAACAGGAAAAGCTCTGGAAGTTATTTTTAGCGCTTCAATGTG
TGTATATTATATTATTATAATA
>T29_TM_Coastal
CTTAAACTATTCTTTGCCGGGCTCTGCCTCCAATGTAAGTGCAATGCATATATGTATTAT
CACCATTATTTTATGTTAAACATATCCTATATATATATACATACAATTAAAAAGACATAG
AATGAATTTACACATATTTGTCAACAACATTCAATCTAAGAAGAACATAAACCAATAAAT
GGTAAATTCCAACGTATATTATAAAGTTCTAAACGACAGTTTAAGACCGAACACAATAAC
TCATAAGTCAAGATATACCAAGTACCCAACATCCTATTCAATTACAATATTTAATGTAGT
AAGAGCCCACCATCAGTTGATTTCTGAATGTTAACGGTTCTTGAAGGTCAAGGACAATAC
TTGTGGGGGTTTCTATTAGTGAACTATTCCTGGCATCTGGTTCCTATTTCAGGTCCATTA
ATTGTTATAATTCCCCATACTTTCATTGACGCTTGCATAAGTTAATGGTGTTAATACATA
CTCCTCGTTACCCACCATGCCGGGCGTTCTTTCCAGGGTGTGGGGGGTTTCCTTTTTTTT
TTTCCTTTCATTTGACATCTCAGAGTGCATACAGAAATGGTTGACAAGGTTGAACATTTT
TCTTGCCTCAAGGAAATAGTATGAATGGTGATAAGATATTAAAAGAAGAATTGCATAACT
GATATCAAGAGCATAAGATTCAATCAGATATTTCAATTTCCCCTAACTTTCCTATCAAGC
CCCCGGTTTCTGCGCGTTAAACCCCCC-TACCCCCC-AAAACTCCTAAGATCTCTAATAC
TCCTGTAAACCCCCCGGAAACAGGAAAAGCTCTGGAAGTTATTTTTAGCGCTTCAATGTG
TGTATATTATATTATTATAATA
>T31_TM_Coastal
CTTAAACTATTCTTTGCCGGGCTCTGCCTCCAATGTAAGTGCAATGCATATATGTATTAT
CACCATTATTTTATGTTAAACATATCCTATATATATATACATACAATTAAAAAGACATAG
AATGAATTTACACATATTTGTCAACAACATTCAATCTAAGAAGAACATAAACCAATAAAT
GGTGAATTCCAACGTATATTATAAAGTTCTAAACGACAGTTTAAGACCGAACACAATAAC
TCATAAGTCAAGATATACCAAGTACCCAACATCCTATTCAATTACAATATTTAATGTAGT
AAGAGCCCACCATCAGTTGATTTCTAAATGTTAACGGTTCTTGAAGGTCAAGGACAATAC
TTGTGGGGGTTTCTATTAGTGAACTATTCCTGGCATCTGGTTCCTATTTCAGGTCCATTA
ATTGTTATAATTCCCCATACTTTCATTGACGCTTGCATAAGTTAATGGTGTTAATACATA
CTCCTCGTTACCCACCATGCCGGGCGTTCTTTCCAGGGTGTGGGGGGTTTCCTTTTTTTT
TTTCCTTTCATTTGACATCTCAGAGTGCATACAGAAATGGTTGACAAGGTTGAACATTTT
TCTTGCCTCAAGGAAATAGTATGAATGGTGATAAGATATTAAAAGAAGAATTGCATAACT
GATATCAAGAGCATAAGATTCAATCAGATATTTCAATTTCCCCTAACTTTCCTATCAAGC
CCCCGGTTTCTGCGCGTTAAACCCCCCCTACCCCCC-AAAACTCCTAAGATCTCTAATAC
TCCTGTAAACCCCCCGGAAACAGGAAAAGCTCTGGAAGTTATTTTTAGCGCTTCAATGTG
TGTATATTATATTATTATAATA
>T35_TM_Coastal
CTTAAACTATTCTTTGCCGGGCTCTGCCTCCAATGTAAGTGCAATGCATATATGTATTAT
CACCATTATTTTATGTTAAACATATCCTATATATATATACATACAATTAAAAAGACATAG
AATGAATTTACACATATTTGTCAACAACATTCAATCTAAGAAGAACATAAACCAATAAAT
GGTGAATTCCAACGTATATTATAAAGTTCTAAACGACAGTTTAAGACCGAACACAATAAC
TCATAAGTCAAGATATACCAAGTACCCAACATCCTATTCAATTACAATATTTAATGTAGT
AAGAGCCCACCATCAGTTGATTTCTAAATGTTAACGGTTCTTGAAGGTCAAGGACAATAC
TTGTGGGGGTTTCTATTAGTGAACTATTCCTGGCATCTGGTTCCTATTTCAGGTCCATTA
ATTGTTATAATTCCCCATACTTTCATTGACGCTTGCATAAGTTAATGGTGTTAATACATA
CTCCTCGTTACCCACCATGCCGGGCGTTCTTTCCAGGGTGTGGGGGGTTTCCTTTTTTTT
TTTCCTTTCATTTGACATCTCAGAGTGCATACAGAAATGGTTGACAAGGTTGAACATTTT
TCTTGCCTCAAGGAAATAGTATGAATGGTGATAAGATATTAAAAGAAGAATTGCATAACT
GATATCAAGAGCATAAGATTCAATCAGATATTTCAATTTCCCCTAACTTTCCTATCAAGC
CCCCGGTTTCTGCGCGTTAAACCCCCCCTACCCCCC-AAAACTCCTAAGATCTCTAATAC
TCCTGTAAACCCCCCGGAAACAGGAAAAGCTCTGGAAGTTATTTTTAGCGCTTCAATGTG
TGTATATTATATTATTATAATA
>Te_EA_Coastal
CTTAAACTATTCTTTGCCGGGCTCTGCCTCCAATGTAAGTGCAATGCATATATGTATTAT
CACCATTATTTTATGTTAAACATATCCTATATATATATACATACAATTAAAAAGACATAG
AATGAATTTACACATATTTGTCAACAACATTCAATCTAAGAAGAACATAAACCAATAAAT
GGTGAATTCCAACGTATATTATAAAGTTCTAAACGACAGTTTAAGACCGAACACAATAAC
TCATAAGTCAAGATATACCAAGTACCCAACATCCTATTCAATTACAATATTTAATGTAGT
AAGAGCCCACCATCAGTTGATTTCTAAATGTTAACGGTTCTTGAAGGTCAAGGACAGTAC
TTGTGGGGGTTTCTATTAGTGAACTATTCCTGGCATCTGGTTCCTATTTCAGGTCCATTA
ATTGTTATAATTCCCCATACTTTCATTGACGCTTGCATAAGTTAATGGTGTTAATACATA
CTCCTCGTTACCCACCATGCCGGGCGTTCTTTCCAGGGTGTGGGGGGTTTCCTTTTTTTT
TTTCCTTTCATTTGACATCTCAGAGTGCATACAGAAATGGTTGACAAGGTTGAACATTTT
TCTTGCCTCAAGGAAATAGTATGAATGGTGATAAGATATTAAAAGAAGAATTGCATAACT
GATATCAAGAGCATAAGATTCAATCAGATATTTCAATTTCCCCTAACTTTCCTATCAAGC
CCCCGGTTTCTGCGCGTTAAACCCCCCCTACCCCCC-AAAACTCCTAAGATCTCTAATAC
TCCTGTAAACCCCCCGGAAACAGGAAAAGCTCTGGAAGTTATTTTTAGCGCTTCAATGTG
TGTATATTATATTATTATAATA
>T29_EA_Coastal
CTTAAACTATTCTTTGCCGGGCTCTGCCTCCAATGTAAGTGCAATGCATATATGTATTAT
CACCATTATTTTATGTTAAACATATCCTATATATATATACATACAATTAAAAAGACATAG
AATGAATTTACACATATTTGTCAACAACATTCAATCTAAGAAGAACATAAACCAATAAAT
GGTGAATTCCAACGTATATTATAAAGTTCTAAACGACAGTTTAAGACCGAACACAATAAC
TCATAAGTCAAGATATACCAAGTACCCAACATCCTATTCAATTACAATATTTAATGTAGT
AAGAGCCCACCATCAGTTGATTTCTAAATGTTAACGGTTCTTGAAGGTCAAGGACAATAC
TTGTGGGGGTTTCTATTAGTGAACTATTCCTGGCATCTGGTTCCTATTTCAGGTCCATTA
ATTGTTATAATTCCCCATACTTTCATTGACGCTTGCATAAGTTAATGGTGTTAATACATA
CTCCTCGTTACCCACCATGCCGGGCGTTCTTTCCAGGGTGTGGGGGGTTTCCTTTTTTTT
TTTCCTTTCATTTGACATCTCAGAGTGCATACAGAAATGGTTGACAAGGTTGAACATTTT
TCTTGCCTCAAGGAAATAGTATGAATGGTGATAAGATATTAAAAGAAGAATTGCATAACT
GATATCAAGAGCATAAGATTCAATCAGATATTTCAATTTCCCCTAACTTTCCTATCAAGC
CCCCGGTTTCTGCGCGTTAAACCCCCCCTACCCCCC-AAAACTCCTAAGATCTCTAATAC
TCCTGTAAACCCCCCGGAAACAGGAAAAGCTCTGGAAGTTATTTTTAGCGCTTCAATGTG
TGTATATTATATTATTATAATA
>Tf_EA_Coastal
CTTAAACTATTCTTTGCCGGGCTCTGCCTCCAATGTAAGTGCAATGCATATATGTATTAT
CACCATTATTTTATGTTAAACATATCCTATATATATATACATACAATTAAAAAGACATAG
AATGAATTTACACATATTTGTCAACAACATTCAATCTAAGAAGAACATAAACCAATAAAT
GGTGAATTCCAACGTATATTATAAAGTTCTAAACGACAGTTTAAGACCGAACACAATAAC
TCATAAGTCAAGATATACCAAGTACCCAACATCCTATTCAATTACAATATTTAATGTAGT
AAGAGCCCACCATCAGTTGATTTCTAAATGTTAACGGTTCTTGAAGGTCAAGGACAATAC
TTGTGGGGGTTTCTATTAGTGAACTATTCCTGGCATCTGGTTCCTATTTCAGGTCCATTA
ATTGTTATAATTCCCCATACTTTCATTGACGCTTGCATAAGTTAATGGTGTTAATACATA
CTCCTCGTTACCCACCATGCCGGGCGTTCTTTCCAGGGTGTGGGGGGTTTCCTTTTTTTT
TTTCCTTTCATTTGACATCTCAGAGTGCATACAGAAATGGTTGACAAGGTTGAACATTTT
TCTTGCCTCAAGGAAATAGTATGAATGGTGATAAGATATTAAAAGAAGAATTGCATAACT
GATATCAAGAGCATAAGATTCAATCAGATATTTCAATTTCCCCTAACTTTCCTATCAAGC
CCCCGGTTTCTGCGCGTTAAACCCCCCCTACCCCCC-AAAACTCCTAAGATCTCTAATAC
TCCTGTAAACCCCCCGGAAACAGGAAAAGCTCTGGAAGTTATTTTTAGCGCTTCAATGTG
TGTATATTATATTATTATAATA
>TA_EA_Coastal
CTTAAACTATTCTTTGCCGGGCTCTGCCTCCAATGTAAGTGCAATGCATATATGTATTAT
CACCATTATTTTATGTTAAACATATCCTATATATATATACATACAATTAAAAAGACATAG
AATGAATTTACACATATTTGTCAACAACATTCAATCTAAGAAGAACATAAACCAATAAAT
GGTGAATTCCAACGTATATTATAAAGTTCTAAACGACAGTTTAAGACCGAACACAATAAC
TCATAAGTCAAGATATACCAAGTACCCAACATCCTATTCAATTACAATATTTAATGTAGT
AAGAGCCCACCATCAGTTGATTTCTAAATGTTAACGGTTCTTGAAGGTCAAGGACAATAC
TTGTGGGGGTTTCTATTAGTGAACTATTCCTGGCATCTGGTTCCTATTTCAGGTCCATTA
ATTGTTATAATTCCCCATACTTTCATTGACGCTTGCATAAGTTAATGGTGTTAATACATA
CTCCTCGTTACCCACCATGCCGGGCGTTCTTTCCAGGGTGTGGGGGGTTTCCTTTTTTTT
TTTCCTTTCATTTGACATCTCAGAGTGCATACAGAAATGGTTGACAAGGTTGAACATTTT
TCTTGCCTCAAGGAAATAGTATGAATGGTGATAAGATATTAAAAGAAGAATTGCATAACT
GATATCAAGAGCATAAGATTCAATCAGATATTTCAATTTCCCCTAACTTTCCTATCAAGC
CCCCGGTTTCTGCGCGTTAAACCCCCCCTACCCCCC-AAAACTCCTAAGATCTCTAATAC
TCCTGTAAACCCCCCGGAAACAGGAAAAGCTCTGGAAGTTATTTTTAGCGCTTCAATGTG
TGTATATTATATTATTATAATA
>TC_EA_Coastal
CTTAAACTATTCTTTGCCGGGCTCTGCCTCCAATGTAAGTGCAATGCATATATGTATTAT
CACCATTATTTTATGTTAAACATATCCTATATATATATACATACAATTAAAAAGACATAG
AATGAATTTACACATATTTGTCAACAACATTCAATCTAAGAAGAACATAAACCAATAAAT
GGTAAATTCCAACGTATATTATAAAGTTCTAAACGACAGTTTAAGACCGAACACAATAAC
TCATAAGTCAAGATATACCAAGTACCCAACATCCTATTCAATTACAATATTTAATGTAGT
AAGAGCCCACCATCAGTTGATTTCTGAATGTTAACGGTTCTTGAAGGTCAAGGACAATAC
TTGTGGGGGTTTCTATTAGTGAACTATTCCTGGCATCTGGTTCCTATTTCAGGTCCATTA
ATTGTTATAATTCCCCATACTTTCATTGACGCTTGCATAAGTTAATGGTGTTAATACATA
CTCCTCGTTACCCACCATGCCGGGCGTTCTTTCCAGGGTGTGGGGGGTTTCCTTTTTTTT
TTTCCTTTCATTTGACATCTCAGAGTGCATACAGAAATGGCTGACAAGGTTGAACATTTT
TCTTGCCTCAAGGAAATAGTATGAATGGTGATAAGATATTAAAAGAAGAATTGCATAACT
GATATCAAGAGCATAAGATTCAATCAGATATTTCAATTTCCCCTAACTTTCCTATCAAGC
CCCCGGTTTCTGCGCGTTAAACCCCCCCTACCCCCCCAAAACTCCTAAGATCTCTAATAC
TCCTGTAAACCCCCCGGAAACAGGAAAAGCTCTGGAAGTTATTTTTAGCGCTTCAATGTG
TGTATATTATATTATTATAATA
>Td_EA_Coastal
CTTAAACTATTCTTTGCCGGGCTCTGCCTCCAATGTAAGTGCAATGCATATATGTATTAT
CACCATTATTTTATGTTAAACATATCCTATATATATATACATACAATTAAAAAGACATAG
AATGAATTTACACATATTTGTCAACAACATTCAATCTAAGAAGAACATAAACCAATAAAT
GGTGAATTCCAACGTATATTATAAAGTTCTAAACGACAGTTTAAGACCGAACACAATAAC
TCATAAGTCAAGATATACCAAGTACCCAACATCCTATTCAATTACAATATTTAATGTAGT
AAGAGCCCACCATCAGTTGATTTCTAAATGTTAACGGTTCTTGAAGGTCAAGGACAATAC
TTGTGGGGGTTTCTATTAGTGAACTATTCCTGGCATCTGGTTCCTATTTCAGGTCCATTA
ATTGTTATAATTCCCCATACTTTCATTGACGCTTGCATAAGTTAATGGTGTTAATACATA
CTCCTCGTTACCCACCATGCCGGGCGTTCTTTCCAGGGTGTGGGGGGTTTCCTTTTTTTT
TTTCCTTTCATTTGACATCTCAGAGTGCATACAGAAATGGTTGACAAGGTTGAACATTTT
TCTTGCCTCAAGGAAATAGTATGAATGGTGATAAGATATTAAAAGAAGAATTGCATAACT
GATATCAAGAGCATAAGATTCAATCAGATATTTCAATTTCCCCTAACTTTCCTATCAAGC
CCCCGGTTTCTGCGCGTTAAACCCCCCCTACCCCCC-AAAACTCCTAAGATCTCTAATAC
TCCTGTAAACCCCCCGGAAACAGGAAAAGCTCTGGAAGTTATTTTTAGCGCTTCAATGTG
TGTATATTATATTATTATAATA
>Tb_EA_Coastal
CTTAAACTATTCTTTGCCGGGCTCTGCCTCCAATGTAAGTGCAATGCATATATGTATTAT
CACCATTATTTTATGTTAAACATATCCTATATATATATACATACAATTAAAAAGACATAG
AATGAATTTACACATATTTGTCAACAACATTCAATCTAAGAAGAACATAAACCAATAAAT
GGTGAATTCCAACGTATATTATAAAGTTCTAAACGACAGTTTAAGACCGAACACAATAAC
TCATAAGTCAAGATATACCAAGTACCCAACATCCTATTCAATTACAATATTTAATGTAGT
AAGAGCCCACCATCAGTTGATTTCTAAATGTTAACGGTTCTTGAAGGTCAAGGACAATAC
TTGTGGGGGTTTCTATTAGTGAACTATTCCTGGCATCTGGTTCCTATTTCAGGTCCATTA
ATTGTTATAATTCCCCATACTTTCATTGACGCTTGCATAAGTTAATGGTGTTAATACATA
CTCCTCGTTACCCACCATGCCGGGCGTTCTTTCCAGGGTGTGGGGGGTTTCCTTTTTTTT
TTTCCTTTCATTTGACATCTCAGAGTGCATACAGAAATGGTTGACAAGGTTGAACATTTT
TCTTGCCTCAAGGAAATAGTATGAATGGTGATAAGATATTAAAAGAAGAATTGCATAACT
GATATCAAGAGCATAAGATTCAATCAGATATTTCAATTTCCCCTAACTTTCCTATCAAGC
CCCCGGTTTCTGCGCGTTAAACCCCCCCTACCCCCC-AAAACTCCTAAGATCTCTAATAC
TCCTGTAAACCCCCCGGAAACAGGAAAAGCTCTGGAAGTTATTTTTAGCGCTTCAATGTG
TGTATATTATATTATTATAATA
>T26_EA_Coastal
CTTAAACTATTCTTTGCCGGGCTCTGCCTCCAATGTAAGTGCAATGCATATATGTATTAT
CACCATTATTTTATGTTAAACATATCCTATATATATATACATACAATTAAAAAGACATAG
AATGAATTTACACATATTTGTCAACAACATTCAATCTAAGAAGAACATAAACCAATAAAT
GGTGAATTCCAACGTATATTATAAAGTTCTAAACGACAGTTTAAGACCGAACACAATAAC
TCATAAGTCAAGATATACCAAGTACCCAACATCCTATTCAATTACAATATTTAATGTAGT
AAGAGCCCACCATCAGTTGATTTCTAAATGTTAACGGTTCTTGAAGGTCAAGGACAATAC
TTGTGGGGGTTTCTATTAGTGAACTATTCCTGGCATCTGGTTCCTATTTCAGGTCCATTA
ATTGTTATAATTCCCCATACTTTCATTGACGCTTGCATAAGTTAATGGTGTTAATACATA
CTCCTCGTTACCCACCATGCCGGGCGTTCTTTCCAGGGTGTGGGGGGTTTCCTTTTTTTT
TTTCCTTTCATTTGACATCTCAGAGTGCATACAGAAATGGTTGACAAGGTTGAACATTTT
TCTTGCCTCAAGGAAATAGTATGAATGGTGATAAGATATTAAAAGAAGAATTGCATAACT
GATATCAAGAGCATAAGATTCAATCAGATATTTCAATTTCCCCTAACTTTCCTATCAAGC
CCCCGGTTTCTGCGCGTTAAACCCCCCCTACCCCCC-AAAACTCCTAAGATCTCTAATAC
TCCTGTAAACCCCCCGGAAACAGGAAAAGCTCTGGAAGTTATTTTTAGCGCTTCAATGTG
TGTATATTATATTATTATAATA
>T340_EA_Coastal
CTTAAACTATTCTTTGCCGGGCTCTGCCTCCAATGTAAGTGCAATGCATATATGTATTAT
CACCATTATTTTATGTTAAACATATCCTATATATATATACATACAATTAAAAAGACATAG
AATGAATTTACACATATTTGTCAACAACATTCAATCTAAGAAGAACATAAACCAATAAAT
GGTGAATTCCAACGTATATTATAAAGTTCTAAACGACAGTTTAAGACCGAACACAATAAC
TCATAAGTCAAGATATACCAAGTACCCAACATCCTATTCAATTACAATATTTAATGTAGT
AAGAGCCCACCATCAGTTGATTTCTAAATGTTAACGGTTCTTGAAGGTCAAGGACAATAC
TTGTGGGGGTTTCTATTAGTGAACTATTCCTGGCATCTGGTTCCTATTTCAGGTCCATTA
ATTGTTATAATTCCCCATACTTTCATTGACGCTTGCATAAGTTAATGGTGTTAATACATA
CTCCTCGTTACCCACCATGCCGGGCGTTCTTTCCAGGGTGTGGGGGGTTTCCTTTTTTTT
TTTCCTTTCATTTGACATCTCAGAGTGCATACAGAAATGGTTGACAAGGTTGAACATTTT
TCTTGCCTCAAGGAAATAGTATGAATGGTGATAAGATATTAAAAGAAGAATTGCATAACT
GATATCAAGAGCATAAGATTCAATCAGATATTTCAATTTCCCCTAACTTTCCTATCAAGC
CCCCGGTTTCTGCGCGTTAAACCCCCCCTACCCCCC-AAAACTCCTAAGATCTCTAATAC
TCCTGTAAACCCCCCGGAAACAGGAAAAGCTCTGGAAGTTATTTTTAGCGCTTCAATGTG
TGTATATTATATTATTATAATA
>T341_EA_Coastal
CTTAAACTATTCTTTGCCGGGCTCTGCCTCCAATGTAAGTGCAATGCATATATGTATTAT
CACCATTATTTTATGTTAAACATATCCTATATATATATACATACAATTAAAAAGACATAG
AATGAATTTACACATATTTGTCAACAACATTCAATCTAAGAAGAACATAAACCAATAAAT
GGTGAATTCCAACGTATATTATAAAGTTCTAAACGACAGTTTAAGACCGAACACAATAAC
TCATAAGTCAAGATATACCAAGTACCCAACATCCTATTCAATTACAATATTTAATGTAGT
AAGAGCCCACCATCAGTTGATTTCTAAATGTTAACGGTTCTTGAAGGTCAAGGACAATAC
TTGTGGGGGTTTCTATTAGTGAACTATTCCTGGCATCTGGTTCCTATTTCAGGTCCATTA
ATTGTTATAATTCCCCATACTTTCATTGACGCTTGCATAAGTTAATGGTGTTAATACATA
CTCCTCGTTACCCACCATGCCGGGCGTTCTTTCCAGGGTGTGGGGGGTTTCCTTTTTTTT
TTTCCTTTCATTTGACATCTCAGAGTGCATACAGAAATGGTTGACAAGGTTGAACATTTT
TCTTGCCTCAAGGAAATAGTATGAATGGTGATAAGATATTAAAAGAAGAATTGCATAACT
GATATCAAGAGCATAAGATTCAATCAGATATTTCAATTTCCCCTAACTTTCCTATCAAGC
CCCCGGTTTCTGCGCGTTAAACCCCCCCTACCCCCC-AAAACTCCTAAGATCTCTAATAC
TCCTGTAAACCCCCCGGAAACAGGAAAAGCTCTGGAAGTTATTTTTAGCGCTTCAATGTG
TGTATATTATATTATTATAATA
>T128_KN_Kishon
CTTAAACTATTCTTTGCCGGGCTCTGCCTCCAATGTAAGTGCAATGCATATATGTATTAT
CACCATTATTTTATGTTAAACATATCCTATATATATATACATACAATTAAAAAGACATAG
AATGAATTTACACATATTTGTCAACAACATTCAATCTAAGAAGAACATAAACCAATAAAT
GGTAAATTCCAACGTATATTATAAAGTTCTAAACGACAGTTTAAGACCGAACACAATAAC
TCATAAGTCAAGATATACCAAGTACCCAACATCCTATTCAATTACAATATTTAATGTAGT
AAGAGCCCACCATCAGTTGATTTCTGAATGTTAACGGTTCTTGAAGGTCAAGGACAATAC
TTGTGGGGGTTTCTATTAGTGAACTATTCCTGGCATCTGGTTCCTATTTCAGGTCCATTA
ATTGTTATAATTCCCCATACTTTCATTGACGCTTGCATAAGTTAATGGTGTTAATACATA
CTCCTCGTTACCCACCATGCCGGGCGTTCTTTCCAGGGTGTGGGGGGTTTCCTTTTTTTT
TTTCCTTTCATTTGACATCTCAGAGTGCATACAGAAATGGTTGACAAGGTTGAACATTTT
TCTTGCCTCAAGGAAATAGTATGAATGGTGATAAGATATTAAAAGAAGAATTGCATAACT
GATATCAAGAGCATAAGATTCAATCAGATATTTCAATTTCCCCTAACTTTCCTATCAAGC
CCCCGGTTTCTGCGCGTTAAACCCCCC-TACCCCCC-AAAACTCCTAAGATCTCTAATAC
TCCTGTAAACCCCCCGGAAACAGGAAAAGCTCTGGAAGTTATTTTTAGCGCTTCAATGTG
TGTATATTATATTATTATAATA
>T129_KN_Kishon
CTTAAACTATTCTTTGCCGGGCTCTGCCTCCAATGTAAGTGCAATGCATATATGTATTAT
CACCATTATTTTATGTTAAACATATCCTATATATATATACATACAATTAAAAAGACATAG
AATGAATTTACACATATTTGTCAACAACATTCAATCTAAGAAGAACATAAACCAATAAAT
GGTAAATTCCAACGTATATTATAAAGTTCTAAACGACAGTTTAAGACCGAACACAATAAC
TCATAAGTCAAGATATACCAAGTACCCAACATCCTATTCAATTACAATATTTAATGTAGT
AAGAGCCCACCATCAGTTGATTTCTGAATGTTAACGGTTCTTGAAGGTCAAGGACAATAC
TTGTGGGGGTTTCTATTAGTGAACTATTCCTGGCATCTGGTTCCTATTTCAGGTCCATTA
ATTGTTATAATTCCCCATACTTTCATTGACGCTTGCATAAGTTAATGGTGTTAATACATA
CTCCTCGTTACCCACCATGCCGGGCGTTCTTTCCAGGGTGTGGGGGGTTTCCTTTTTTTT
TTTCCTTTCATTTGACATCTCAGAGTGCATACAGAAATGGTTGACAAGGTTGAACATTTT
TCTTGCCTCAAGGAAATAGTATGAATGGTGATAAGATATTAAAAGAAGAATTGCATAACT
GATATCAAGAGCATAAGATTCAATCAGATATTTCAATTTCCCCTAACTTTCCTATCAAGC
CCCCGGTTTCTGCGCGTTAAACCCCCC-TACCCCCC-AAAACTCCTAAGATCTCTAATAC
TCCTGTAAACCCCCCGGAAACAGGAAAAGCTCTGGAAGTTATTTTTAGCGCTTCAATGTG
TGTATATTATATTATTATAATA
>T131_KN_Kishon
CTTAAACTATTCTTTGCCGGGCTCTGCCTCCAATGTAAGTGCAATGCATATATGTATTAT
CACCATTATTTTATGTTAAACATATCCTATATATATATACATACAATTAAAAAGACATAG
AATGAATTTACACATATTTGTCAACAACATTCAATCTAAGAAGAACATAAACCAATAAAT
GGTAAATTCCAACGTATATTATAAAGTTCTAAACGACAGTTTAAGACCGAACACAATAAC
TCATAAGTCAAGATATACCAAGTACCCAACATCCTATTCAATTACAATATTTAATGTAGT
AAGAGCCCACCATCAGTTGATTTCTGAATGTTAACGGTTCTTGAAGGTCAAGGACAATAC
TTGTGGGGGTTTCTATTAGTGAACTATTCCTGGCATCTGGTTCCTATTTCAGGTCCATTA
ATTGTTATAATTCCCCATACTTTCATTGACGCTTGCATAAGTTAATGGTGTTAATACATA
CTCCTCGTTACCCACCATGCCGGGCGTTCTTTCCAGGGTGTGGGGGGTTTCCTTTTTTTT
TTTCCTTTCATTTGACATCTCAGAGTGCATACAGAAATGGTTGACAAGGTTGAACATTTT
TCTTGCCTCAAGGAAATAGTATGAATGGTGATAAGATATTAAAAGAAGAATTGCATAACT
GATATCAAGAGCATAAGATTCAATCAGATATTTCAATTTCCCCTAACTTTCCTATCAAGC
CCCCGGTTTCTGCGCGTTAAACCCCCC-TACCCCCC-AAAACTCCTAAGATCTCTAATAC
TCCTGTAAACCCCCCGGAAACAGGAAAAGCTCTGGAAGTTATTTTTAGCGCTTCAATGTG
TGTATATTATATTATTATAATA
>T130_KN_Kishon
CTTAAACTATTCTTTGCCGGGCTCTGCCTCCAATGTAAGTGCAATGCATATATGTATTAT
CACCATTATTTTATGTTAAACATATCCTATATATATATACATACAATTAAAAAGACATAG
AATGAATTTACACATATTTGTCAACAACATTCAATCTAAGAAGAACATAAACCAATAAAT
GGTAAATTCCAACGTATATTATAAAGTTCTAAACGACAGTTTAAGACCGAACACAATAAC
TCATAAGTCAAGATATACCAAGTACCCAACATCCTATTCAATTACAATATTTAATGTAGT
AAGAGCCCACCATCAGTTGATTTCTGAATGTTAACGGTTCTTGAAGGTCAAGGACAATAC
TTGTGGGGGTTTCTATTAGTGAACTATTCCTGGCATCTGGTTCCTATTTCAGGTCCATTA
ATTGTTATAATTCCCCATACTTTCATTGACGCTTGCATAAGTTAATGGTGTTAATACATA
CTCCTCGTTACCCACCATGCCGGGCGTTCTTTCCAGGGTGTGGGGGGTTTCCTTTTTTTT
TTTCCTTTCATTTGACATCTCAGAGTGCATACAGAAATGGCTGACAAGGTTGAACATTTT
TCTTGCCTCAAGGAAATAGTATGAATGGTGATAAGATATTAAAAGAAGAATTGCATAACT
GATATCAAGAGCATAAGATTCAATCAGATATTTCAATTTCCCCTAACTTTCCTATCAAGC
CCCCGGTTTCTGCGCGTTAAACCCCCCCTACCCCCCCAAAACTCCTAAGATCTCTAATAC
TCCTGTAAACCCCCCGGAAACAGGAAAAGCTCTGGAAGTTATTTTTAGCGCTTCAATGTG
TGTATATTATATTATTATAATA
>T132_KN_Kishon
CTTAAACTATTCTTTGCCGGGCTCTGCCTCCAATGTAAGTGCAATGCATATATGTATTAT
CACCATTATTTTATGTTAAACATATCCTATATATATATACATACAATTAAAAAGACATAG
AATGAATTTACACATATTTGTCAACAACATTCAATCTAAGAAGAACATAAACCAATAAAT
GGTAAATTCCAACGTATATTATAAAGTTCTAAACGACAGTTTAAGACCGAACACAATAAC
TCATAAGTCAAGATATACCAAGTACCCAACATCCTATTCAATTACAATATTTAATGTAGT
AAGAGCCCACCATCAGTTGATTTCTGAATGTTAACGGTTCTTGAAGGTCAAGGACAATAC
TTGTGGGGGTTTCTATTAGTGAACTATTCCTGGCATCTGGTTCCTATTTCAGGTCCATTA
ATTGTTATAATTCCCCATACTTTCATTGACGCTTGCATAAGTTAATGGTGTTAATACATA
CTCCTCGTTACCCACCATGCCGGGCGTTCTTTCCAGGGTGTGGGGGGTTTCCTTTTTTTT
TTTCCTTTCATTTGACATCTCAGAGTGCATACAGAAATGGCTGACAAGGTTGAACATTTT
TCTTGCCTCAAGGAAATAGTATGAATGGTGATAAGATATTAAAAGAAGAATTGCATAACT
GATATCAAGAGCATAAGATTCAATCAGATATTTCAATTTCCCCTAACTTTCCTATCAAGC
CCCCGGTTTCTGCGCGTTAAACCCCCCCTACCCCCCCAAAACTCCTAAGATCTCTAATAC
TCCTGTAAACCCCCCGGAAACAGGAAAAGCTCTGGAAGTTATTTTTAGCGCTTCAATGTG
TGTATATTATATTATTATAATA
>T133_KN_Kishon
CTTAAACTATTCTTTGCCGGGCTCTGCCTCCAATGTAAGTGCAATGCATATATGTATTAT
CACCATTATTTTATGTTAAACATATCCTATATATATATACATACAATTAAAAAGACATAG
AATGAATTTACACATATTTGTCAACAACATTCAATCTAAGAAGAACATAAACCAATAAAT
GGTAAATTCCAACGTATATTATAAAGTTCTAAACGACAGTTTAAGACCGAACACAATAAC
TCATAAGTCAAGATATACCAAGTACCCAACATCCTATTCAATTACAATATTTAATGTAGT
AAGAGCCCACCATCAGTTGATTTCTGAATGTTAACGGTTCTTGAAGGTCAAGGACAATAC
TTGTGGGGGTTTCTATTAGTGAACTATTCCTGGCATCTGGTTCCTATTTCAGGTCCATTA
ATTGTTATAATTCCCCATACTTTCATTGACGCTTGCATAAGTTAATGGTGTTAATACATA
CTCCTCGTTACCCACCATGCCGGGCGTTCTTTCCAGGGTGTGGGGGGTTTCCTTTTTTTT
TTTCCTTTCATTTGACATCTCAGAGTGCATACAGAAATGGCTGACAAGGTTGAACATTTT
TCTTGCCTCAAGGAAATAGTATGAATGGTGATAAGATATTAAAAGAAGAATTGCATAACT
GATATCAAGAGCATAAGATTCAATCAGATATTTCAATTTCCCCTAACTTTCCTATCAAGC
CCCCGGTTTCTGCGCGTTAAACCCCCCCTACCCCCCCAAAACTCCTAAGATCTCTAATAC
TCCTGTAAACCCCCCGGAAACAGGAAAAGCTCTGGAAGTTATTTTTAGCGCTTCAATGTG
TGTATATTATATTATTATAATA
>T137_KN_Kishon
CTTAAACTATTCTTTGCCGGGCTCTGCCTCCAATGTAAGTGCAATGCATATATGTATTAT
CACCATTATTTTATGTTAAACATATCCTATATATATATACATACAATTAAAAAGACATAG
AATGAATTTACACATATTTGTCAACAACATTCAATCTAAGAAGAACATAAACCAATAAAT
GGTAAATTCCAACGTATATTATAAAGTTCTAAACGACAGTTTAAGACCGAACACAATAAC
TCATAAGTCAAGATATACCAAGTACCCAACATCCTATTCAATTACAATATTTAATGTAGT
AAGAGCCCACCATCAGTTGATTTCTGAATGTTAACGGTTCTTGAAGGTCAAGGACAATAC
TTGTGGGGGTTTCTATTAGTGAACTATTCCTGGCATCTGGTTCCTATTTCAGGTCCATTA
ATTGTTATAATTCCCCATACTTTCATTGACGCTTGCATAAGTTAATGGTGTTAATACATA
CTCCTCGTTACCCACCATGCCGGGCGTTCTTTCCAGGGTGTGGGGGGTTTCCTTTTTTTT
TTTCCTTTCATTTGACATCTCAGAGTGCATACAGAAATGGCTGACAAGGTTGAACATTTT
TCTTGCCTCAAGGAAATAGTATGAATGGTGATAAGATATTAAAAGAAGAATTGCATAACT
GATATCAAGAGCATAAGATTCAATCAGATATTTCAATTTCCCCTAACTTTCCTATCAAGC
CCCCGGTTTCTGCGCGTTAAACCCCCCCTACCCCCCCAAAACTCCTAAGATCTCTAATAC
TCCTGTAAACCCCCCGGAAACAGGAAAAGCTCTGGAAGTTATTTTTAGCGCTTCAATGTG
TGTATATTATATTATTATAATA
>T134_KN_Kishon
CTTAAACTATTCTTTGCCGGGCTCTGCCTCCAATGTAAGTGCAATGCATATATGTATTAT
CACCATTATTTTATGTTAAACATATCCTATATATATATACATACAATTAAAAAGACATAG
AATGAATTTACACATATTTGTCAACAACATTCAATCTAAGAAGAACATAAACCAATAAAT
GGTAAATTCCAACGTATATTATAAAGTTCTAAACGACAGTTTAAGACCGAACACAATAAC
TCATAAGTCAAGATATACCAAGTACCCAACATCCTATTCAATTACAATATTTAATGTAGT
AAGAGCCCACCATCAGTTGATTTCTGAATGTTAACGGTTCTTGAAGGTCAAGGACAATAC
TTGTGGGGGTTTCTATTAGTGAACTATTCCTGGCATCTGGTTCCTATTTCAGGTCCATTA
ATTGTTATAATTCCCCATACTTTCATTGACGCTTGCATAAGTTAATGGTGTTAATACATA
CTCCTCGTTACCCACCATGCCGGGCGTTCTTTCCAGGGTGTGGGGGGTTTCCTTTTTTTT
TTTCCTTTCATTTGACATCTCAGAGTGCATACAGAAATGGCTGACAAGGTTGAACATTTT
TCTTGCCTCAAGGAAATAGTATGAATGGTGATAAGATATTAAAAGAAGAATTGCATAACT
GATATCAAGAGCATAAGATTCAATCAGATATTTCAATTTCCCCTAACTTTCCTATCAAGC
CCCCGGTTTCTGCGCGTTAAACCCCCCCTACCCCCCCAAAACTCCTAAGATCTCTAATAC
TCCTGTAAACCCCCCGGAAACAGGAAAAGCTCTGGAAGTTATTTTTAGCGCTTCAATGTG
TGTATATTATATTATTATAATA
>T135_KN_Kishon
CTTAAACTATTCTTTGCCGGGCTCTGCCTCCAATGTAAGTGCAATGCATATATGTATTAT
CACCATTATTTTATGTTAAACATATCCTATATATATATACATACAATTAAAAAGACATAG
AATGAATTTACACATATTTGTCAACAACATTCAATCTAAGAAGAACATAAACCAATAAAT
GGTAAATTCCAACGTATATTATAAAGTTCTAAACGACAGTTTAAGACCGAACACAATAAC
TCATAAGTCAAGATATACCAAGTACCCAACATCCTATTCAATTACAATATTTAATGTAGT
AAGAGCCCACCATCAGTTGATTTCTGAATGTTAACGGTTCTTGAAGGTCAAGGACAATAC
TTGTGGGGGTTTCTATTAGTGAACTATTCCTGGCATCTGGTTCCTATTTCAGGTCCATTA
ATTGTTATAATTCCCCATACTTTCATTGACGCTTGCATAAGTTAATGGTGTTAATACATA
CTCCTCGTTACCCACCATGCCGGGCGTTCTTTCCAGGGTGTGGGGGGTTTCCTTTTTTTT
TTTCCTTTCATTTGACATCTCAGAGTGCATACAGAAATGGCTGACAAGGTTGAACATTTT
TCTTGCCTCAAGGAAATAGTATGAATGGTGATAAGATATTAAAAGAAGAATTGCATAACT
GATATCAAGAGCATAAGATTCAATCAGATATTTCAATTTCCCCTAACTTTCCTATCAAGC
CCCCGGTTTCTGCGCGTTAAACCCCCCCTACCCCCCCAAAACTCCTAAGATCTCTAATAC
TCCTGTAAACCCCCCGGAAACAGGAAAAGCTCTGGAAGTTATTTTTAGCGCTTCAATGTG
TGTATATTATATTATTATAATA
>T136_KN_Kishon
CTTAAACTATTCTTTGCCGGGCTCTGCCTCCAATGTAAGTGCAATGCATATATGTATTAT
CACCATTATTTTATGTTAAACATATCCTATATATATATACATACAATTAAAAAGACATAG
AATGAATTTACACATATTTGTCAACAACATTCAATCTAAGAAGAACATAAACCAATAAAT
GGTAAATTCCAACGTATATTATAAAGTTCTAAACGACAGTTTAAGACCGAACACAATAAC
TCATAAGTCAAGATATACCAAGTACCCAACATCCTATTCAATTACAATATTTAATGTAGT
AAGAGCCCACCATCAGTTGATTTCTGAATGTTAACGGTTCTTGAAGGTCAAGGACAATAC
TTGTGGGGGTTTCTATTAGTGAACTATTCCTGGCATCTGGTTCCTATTTCAGGTCCATTA
ATTGTTATAATTCCCCATACTTTCATTGACGCTTGCATAAGTTAATGGTGTTAATACATA
CTCCTCGTTACCCACCATGCCGGGCGTTCTTTCCAGGGTGTGGGGGGTTTCCTTTTTTTT
TTTCCTTTCATTTGACATCTCAGAGTGCATACAGAAATGGCTGACAAGGTTGAACATTTT
TCTTGCCTCAAGGAAATAGTATGAATGGTGATAAGATATTAAAAGAAGAATTGCATAACT
GATATCAAGAGCATAAGATTCAATCAGATATTTCAATTTCCCCTAACTTTCCTATCAAGC
CCCCGGTTTCTGCGCGTTAAACCCCCCCTACCCCCCCAAAACTCCTAAGATCTCTAATAC
TCCTGTAAACCCCCCGGAAACAGGAAAAGCTCTGGAAGTTATTTTTAGCGCTTCAATGTG
TGTATATTATATTATTATAATA
>T126_KT_Jordan
CTTAAACTATTCTTTGCCGGGCTCTGCCTCCAATGTAAGTGCAATGCATATATGTATTAT
CACCATTATTTTATGTTAAACATATCCTATATATATATACATACAATTAAAAAGACATAG
AATGAATTTACACATATTTGTCAACAACATTCAATCTAAGAAGAACATAAACCAATAAAT
GGTGAATTCCAACGTATATTATAAAGTTCTAAACGACAGTTTAAGACCGAACACAATAAC
TCATAAGTCAAGATATACCAAGTACCCAACATCCTATTCAATTACAATATTTAATGTAGT
AAGAGCCCACCATCAGTTGATTTCTAAATGTTAACGGTTCTTGAAGGTCAAGGACAATAC
TTGTGGGGGTTTCTATTAGTGAACTATTCCTGGCATCTGGTTCCTATTTCAGGTCCATTA
ATTGTTATAATTCCCCATACTTTCATTGACGCTTGCATAAGTTAATGGTGTTAATACATA
CTCCTCGTTACCCACCATGCCGGGCGTTCTTTCCAGGGTGTGGGGGGTTTCCTTTTTTTT
TTTCCTTTCATTTGACATCTCAGAGTGCATACAGAAATGGTTGACAAGGTTGAACATTTT
TCTTGCCTCAAGGAAATAGTATGAATGGTGATAAGATATTAAAAGAAGAATTGCATAACT
GATATCAAGAGCATAAGATTCAATCAGATATTTCAATTTCCCCTAACTTTCCTATCAAGC
CCCCGGTTTCTGCGCGTTAAACCCCCCCTACCCCCC-AAAACTCCTAAGATCTCTAATAC
TCCTGTAAACCCCCCGGAAACAGGAAAAGCTCTGGAAGTTATTTTTAGCGCTTCAATGTG
TGTATATTATATTATTATAATA
>T127_KT_Jordan
CTTAAACTATTCTTTGCCGGGCTCTGCCTCCAATGTAAGTGCAATGCATATATGTATTAT
CACCATTATTTTATGTTAAACATATCCTATATATATATACATACAATTAAAAAGACATAG
AATGAATTTACACATATTTGTCAACAACATTCAATCTAAGAAGAACATAAACCAATAAAT
GGTGAATTCCAACGTATATTATAAAGTTCTAAACGACAGTTTAAGACCGAACACAATAAC
TCATAAGTCAAGATATACCAAGTACCCAACATCCTATTCAATTACAATATTTAATGTAGT
AAGAGCCCACCATCAGTTGATTTCTAAATGTTAACGGTTCTTGAAGGTCAAGGACAATAC
TTGTGGGGGTTTCTATTAGTGAACTATTCCTGGCATCTGGTTCCTATTTCAGGTCCATTA
ATTGTTATAATTCCCCATACTTTCATTGACGCTTGCATAAGTTAATGGTGTTAATACATA
CTCCTCGTTACCCACCATGCCGGGCGTTCTTTCCAGGGTGTGGGGGGTTTCCTTTTTTTT
TTTCCTTTCATTTGACATCTCAGAGTGCATACAGAAATGGTTGACAAGGTTGAACATTTT
TCTTGCCTCAAGGAAATAGTATGAATGGTGATAAGATATTAAAAGAAGAATTGCATAACT
GATATCAAGAGCATAAGATTCAATCAGATATTTCAATTTCCCCTAACTTTCCTATCAAGC
CCCCGGTTTCTGCGCGTTAAACCCCCCCTACCCCCC-AAAACTCCTAAGATCTCTAATAC
TCCTGTAAACCCCCCGGAAACAGGAAAAGCTCTGGAAGTTATTTTTAGCGCTTCAATGTG
TGTATATTATATTATTATAATA
>T350_KT_Jordan
CTTAAACTATTCTTTGCCGGGCTCTGCCTCCAATGTAAGTGCAATGCATATATGTATTAT
CACCATTATTTTATGTTAAACATATCCTATATATATATACATACAATTAAAAAGACATAG
AATGAATTTACACATATTTGTCAACAACATTCAATCTAAGAAGAACATAAACCAATAAAT
GGTAAATTCCAACGTATATTATAAAGTTCTAAACGACAGTTTAAGACCGAACACAATAAC
TCATAAGTCAAGATATACCAAGTACCCAACATCCTATTCAATTACAATATTTAATGTAGT
AAGAGCCCACCATCAGTTGATTTCTGAATGTTAACGGTTCTTGAAGGTCAAGGACAATAC
TTGTGGGGGTTTCTATTAGTGAACTATTCCTGGCATCTGGTTCCTATTTCAGGTCCATTA
ATTGTTATAATTCCCCATACTTTCATTGACGCTTGCATAAGTTAATGGTGTTAATACATA
CTCCTCGTTACCCACCATGCCGGGCGTTCTTTCCAGGGTGTGGGGGGTTTCCTTTTTTTT
TTTCCTTTCATTTGACATCTCAGAGTGCATACAGAAATGGTTGACAAGGTTGAACATTTT
TCTTGCCTCAAGGAAATAGTATGAATGGTGATAAGATATTAAAAGAAGAATTGCATAACT
GATATCAAGAGCATAAGATTCAATCAGATATTTCAATTTCCCCTAACTTTCCTATCAAGC
CCCCGGTTTCTGCGCGTTAAACCCCCC-TACCCCCC-AAAACTCCTAAGATCTCTAATAC
TCCTGTAAACCCCCCGGAAACAGGAAAAGCTCTGGAAGTTATTTTTAGCGCTTCAATGTG
TGTATATTATATTATTATAATA
>T351_KT_Jordan
CTTAAACTATTCTTTGCCGGGCTCTGCCTCCAATGTAAGTGCAATGCATATATGTATTAT
CACCATTATTTTATGTTAAACATATCCTATATATATATACATACAATTAAAAAGACATAG
AATGAATTTACACATATTTGTCAACAACATTCAATCTAAGAAGAACATAAACCAATAAAT
GATGAGTTCCAACGTATATTATAAAGTTCTAAACGACAGTTTAAGACCGAACACAATAAC
TCATAAGTCAAGATATACCAAGTACCCAACATCCTATTCAATTACAATATTTAATGTAGT
AAGAGCCCACCATCAGTTGATTTCTAAATGTTAACGGTTCTTGAAGGTCAAGGACAATAC
TTGTGGGGGTTTCTATTAGTGAACTATTCCTGGCATCTGGTTCCTATTTCAGGTCCATTA
ATTGTTATAATTCCCCATACTTTCATTGACGCTTGCATAAGTTAATGGTGTTAATACATA
CTCCTCGTTACCCACCATGCCGGGCGTTCTTTCCAGGGTGTGGGGGGTTTCCTTTTTTTT
TTTCCTTTCATTTGACATCTCAGAGTGCATACAGAAATGGTTGACAAGGTTGAACATTTT
TCTTGCCTCAAGGAAATAGTATGAATGGTGATAAGATATTAAAAGAAGAATTGCATAACT
GATATCAAGAGCATAAGATTCAATCAGATATTTCAATTTCCCCTAACTTTCCTATCAAGC
CCCCGGTTTCTGCGCGTTAAACCCCCCCTACCCCCC-AAAACTCCTAAGATCTCTAATAC
TCCTGTAAACCCCCCGGAAACAGGAAAAGCTCTGGAAGTTATTTTTAGCGCTTCAATGTG
TGTATATTATATTATTATAATA
>T352_KT_Jordan
CTTAAACTATTCTTTGCCGGGCTCTGCCTCCAATGTAAGTGCAATGCATATATGTATTAT
CACCATTATTTTATGTTAAACATATCCTATATATATATACATACAATTAAAAAGACATAG
AATGAATTTACACATATTTGTCAACAACATTCAATCTAAGAAGAACATAAACCAATAAAT
GATGAATTCCAACGTATATTATAAAGTTCTAAACGACAGTTTAAGACCGAACACAATAAC
TCATAAGTCAAGATATACCAAGTACCCAACATCCTATTCAATTACAATATTTAATGTAGT
AAGAGCCCACCATCAGTTGATTTCTAAATGTTAACGGTTCTTGAAGGTCAAGGACAATAC
TTGTGGGGGTTTCTATTAGTGAACTATTCCTGGCATCTGGTTCCTATTTCAGGTCCATTA
ATTGTTATAATTCCCCATACTTTCATTGACGCTTGCATAAGTTAATGGTGTTAATACATA
CTCCTCGTTACCCACCATGCCGGGCGTTCTTTCCAGGGTGTGGGGGGTTTCCTTTTTTTT
TTTCCTTTCATTTGACATCTCAGAGTGCATACAGAAATGGTTGACAAGGTTGAACATTTT
TCTTGCCTCAAGGAAATAGTATGAATGGTGATAAGATATTAAAAGAAGAATTGCATAACT
GATATCAAGAGCATAAGATTCAATCAGATATTTCAATTTCCCCTAACTTTCCTATCAAGC
CCCCGGTTTCTGCGCGTTAAACCCCCCCTACCCCCC-AAAACTCCTAAGATCTCTAATAC
TCCTGTAAACCCCCCGGAAACAGGAAAAGCTCTGGAAGTTATTTTTAGCGCTTCAATGTG
TGTATATTATATTATTATAATA
>T353_KT_Jordan
CTTAAACTATTCTTTGCCGGGCTCTGCCTCCAATGTAAGTGCAATGCATATATGTATTAT
CACCATTATTTTATGTTAAACATATCCTATATATATATACATACAATTAAAAAGACATAG
AATGAATTTACACATATTTGTCAACAACATTCAATCTAAGAAGAACATAAACCAATAAAT
GGCGAATTCCAACGTATATTATAAAGTTCTAAACGACAGTTTAAGACCGAACACAATAAC
TCATAAGTCAAGATATACCAAGTACCCAACATCCTATTCAATTACAATATTTAATGTAGT
AAGAGCCCACCATCAGTTGATTTCTAAATGTTAACGGTTCTTGAAGGTCAAGGACAATAC
TTGTGGGGGTTTCTATTAGTGAACTATTCCTGGCATCTGGTTCCTATTTCAGGTCCATTA
ATTGTTATAATTCCCCATACTTTCATTGACGCTTGCATAAGTTAATGGTGTTAATACATA
CTCCTCGTTACCCACCATGCCGGGCGTTCTTTCCAGGGTGTGGGGGGTTTCCTTTTTTTT
TTTCCTTTCATTTGACATCTCAGAGTGCATACAGAAATGGTTGACAAGGTTGAACATTTT
TCTTGCCTCAAGGAAATAGTATGAATGGTGATAAGATATTAAAAGAAGAATTGCATAACT
GATATCAAGAGCATAAGATTCAATCAGATATTTCAATTTCCCCTAACTTTCCTATCAAGC
CCCCGGTTTCTGCGCGTTAAACCCCCCCTACCCCCC-AAAACTCCTAAGATCTCTAATAC
TCCTGTAAACCCCCCGGAAACAGGAAAAGCTCTGGAAGTTATTTTTAGCGCTTCAATGTG
TGTATATTATATTATTATAATA
>T355_KT_Jordan
CTTAAACTATTCTTTGCCGGGCTCTGCCTCCAATGTAAGTGCAATGCATATATGTATTAT
CACCATTATTTTATGTTAAACATATCCTATATATATATACATACAATTAAAAAGACATAG
AATGAATTTACACATATTTGTCAACAACATTCAATCTAAGAAGAACATAAACCAATAAAT
GGTGAATTCCAACGTATATTATAAAGTTCTAAACGACAGTTTAAGACCGAACACAATAAC
TCATAAGTCAAGATATACCAAGTACCCAACATCCTATTCAATTACAATATTTAATGTAGT
AAGAGCCCACCATCAGTTGATTTCTAAATGTTAACGGTTCTTGAAGGTCAAGGACAATAC
TTGTGGGGGTTTCTATTAGTGAACTATTCCTGGCATCTGGTTCCTATTTCAGGTCCATTA
ATTGTTATAATTCCCCATACTTTCATTGACGCTTGCATAAGTTAATGGTGTTAATACATA
CTCCTCGTTACCCACCATGCCGGGCGTTCTTTCCAGGGTGTGGGGGGTTTCCTTTTTTTT
TTTCCTTTCATTTGACATCTCAGAGTGCATACAGAAATGGTTGACAAGGTTGAACATTTT
TCTTGCCTCAAGGAAATAGTATGAATGGTGATAAGATATTAAAAGAAGAATTGCATAACT
GATATCAAGAGCATAAGATTCAATCAGATATTTCAATTTCCCCTAACTTTCCTATCAAGC
CCCCGGTTTCTGCGCGTTAAACCCCCCCTACCCCCC-AAAACTCCTAAGATCTCTAATAC
TCCTGTAAACCCCCCGGAAACAGGAAAAGCTCTGGAAGTTATTTTTAGCGCTTCAATGTG
TGTATATTATATTATTATAATA
>T356_KT_Jordan
CTTAAACTATTCTTTGCCGGGCTCTGCCTCCAATGTAAGTGCAATGCATATATGTATTAT
CACCATTATTTTATGTTAAACATATCCTATATATATATACATACAATTAAAAAGACATAG
AATGAATTTACACATATTTGTCAACAACATTCAATCTAAGAAGAACATAAACCAATAAAT
GGTAAATTCCAACGTATATTATAAAGTTCTAAACGACAGTTTAAGACCGAACACAATAAC
TCATAAGTCAAGATATACCAAGTACCCAACATCCTATTCAATTACAATATTTAATGTAGT
AAGAGCCCACCATCAGTTGATTTCTGAATGTTAACGGTTCTTGAAGGTCAAGGACAATAC
TTGTGGGGGTTTCTATTAGTGAACTATTCCTGGCATCTGGTTCCTATTTCAGGTCCATTA
ATTGTTATAATTCCCCATACTTTCATTGACGCTTGCATAAGTTAATGGTGTTAATACATA
CTCCTCGTTACCCACCATGCCGGGCGTTCTTTCCAGGGTGTGGGGGGTTTCCTTTTTTTT
TTTCCTTTCATTTGACATCTCAGAGTGCATACAGAAATGGTTGACAAGGTTGAACATTTT
TCTTGCCTCAAGGAAATAGTATGAATGGTGATAAGATATTAAAAGAAGAATTGCATAACT
GATATCAAGAGCATAAGATTCAATCAGATATTTCAATTTCCCCTAACTTTCCTATCAGGC
CCCCGGTTTCTGCGCGTTAAACCCCCC-TACCCCCC-AAAACTCCTAAGATCTCTAATAC
TCCTGTAAACCCCCCGGAAACAGGAAAAGCTCTGGAAGTTATTTTTAGCGCTTCAATGTG
TGTATATTATATTATTATAATA
>T354_KT_Jordan
CTTAAACTATTCTTTGCCGGGCTCTGCCTCCAATGTAAGTGCAATGCATATATGTATTAT
CACCATTATTTTATGTTAAACATATCCTATATATATATACATACAATTAAAAAGACATAG
AATGAATTTACACATATTTGTCAACAACATTCAATCTAAGAAGAACATAAACCAATAAAT
GGTGAATTCCAACGTATATTATAAAGTTCTAAACGACAGTTTAAGACCGAACACAATAAC
TCATAAGTCAAGATATACCAAGTACCCAACATCCTATTCAATTACAATATTTAATGTAGT
AAGAGCCCACCATCAGTTGATTTCTAAATGTTAACGGTTCTTGAAGGTCAAGGACAATAC
TTGTGGGGGTTTCTATTAGTGAACTATTCCTGGCATCTGGTTCCTATTTCAGGTCCATTA
ATTGTTATAATTCCCCATACTTTCATTGACGCTTGCATAAGTTAATGGTGTTAATACATA
CTCCTCGTTACCCACCATGCCGGGCGTTCTTTCCAGGGTGTGGGGGGTTTCCTTTTTTTT
TTTCCTTTCATTTGACATCTCAGAGTGCATACAGAAATGGTTGACAAGGTTGAACATTTT
TCTTGCCTCAAGGAAATAGTATGAATGGTGATAAGATATTAAAAGAAGAATTGCATAACT
GATATCAAGAGCATAAGATTCAATCAGATATTTCAATTTCCCCTAACTTTCCTATCAAGC
CCCCGGTTTCTGCGCGTTAAACCCCCCCTGCCCCCC-AAAACTCCTAAGATCTCTAATAC
TCCTGTAAACCCCCCGGAAACAGGAAAAGCTCTGGAAGTTATTTTTAGCGCTTCAATGTG
TGTATATTATATTATTATAATA
>T650_KT_Jordan
CTTAAACTATTCTTTGCCGGGCTCTGCCTCCAATGTAAGTGCAATGCATATATGTATTAT
CACCATTATTTTATGTTAAACATATCCTATATATATATACATACAATTAAAAAGACATAG
AATGAATTTACACATATTTGTCAACAACATTCAATCTAAGAAGAACATAAACCAATAAAT
GGTGAATTCCAACGTATATTATAAAGTTCTAAACGACAGTTTAAGACCGAACACAATAAC
TCATAAGTCAAGATATACCAAGTACCCAACATCCTATTCAATTACAATATTTAATGTAGT
AAGAGCCCACCATCAGTTGATTTCTAAATGTTAACGGTTCTTGAAGGTCAAGGACAATAC
TTGTGGGGGTTTCTATTAGTGAACTATTCCTGGCATCTGGTTCCTATTTCAGGTCCATTA
ATTGTTATAATTCCCCATACTTTCATTGACGCTTGCATAAGTTAATGGTGTTAATACATA
CTCCTCGTTACCCACCATGCCGGGCGTTCTTTCCAGGGTGTGGGGGGTTTCCTTTTTTTT
TTTCCTTTCATTTGACATCTCAGAGTGCATACAGAAATGGTTGACAAGGTTGAACATTTT
TCTTGCCTCAAGGAAATAGTATGAATGGTGATAAGATATTAAAAGAAGAATTGCATAACT
GATATCAAGAGCATAAGATTCAATCAGATATTTCAATTTCCCCTAACTTTCCTATCAAGC
CCCCGGTTTCTGCGCGTTAAACCCCCCCTACCCCCC-AAAACTCCTAAGATCTCTAATAC
TCCTGTAAACCCCCCGGAAACAGGAAAAGCTCTGGAAGTTATTTTTAGCGCTTCAATGTG
TGTATATTATATTATTATAATA
>T652_KT_Jordan
CTTAAACTATTCTTTGCCGGGCTCTGCCTCCAATGTAAGTGCAATGCATATATGTATTAT
CACCATTATTTTATGTTAAACATATCCTATATATATATACATACAATTAAAAAGACATAG
AATGAATTTACACATATTTGTCAACAACATTCAATCTAAGAAGAACATAAACCAATAAAT
GGTGAATTCCAACGTATATTATAAAGTTCTAAACGACAGTTTAAGACCGAACACAATAAC
TCATAAGTCAAGATATACCAAGTACCCAACATCCTATTCAATTACAATATTTAATGTAGT
AAGAGCCCACCATCAGTTGATTTCTAAATGTTAACGGTTCTTGAAGGTCAAGGACAATAC
TTGTGGGGGTTTCTATTAGTGAACTATTCCTGGCATCTGGTTCCTATTTCAGGTCCATTA
ATTGTTATAATTCCCCATACTTTCATTGACGCTTGCATAAGTTAATGGTGTTAATACATA
CTCCTCGTTACCCACCATGCCGGGCGTTCTTTCCAGGGTGTGGGGGGTTTCCTTTTTTTT
TTTCCTTTCATTTGACATCTCAGAGTGCATACAGAAATGGTTGACAAGGTTGAACATTTT
TCTTGCCTCAAGGAAATAGTATGAATGGTGATAAGATATTAAAAGAAGAATTGCATAACT
GATATCAAGAGCATAAGATTCAATCAGATATTTCAATTTCCCCTAACTTTCCTATCAAGC
CCCCGGTTTCTGCGCGTTAAACCCCCCCTACCCCCC-AAAACTCCTAAGATCTCTAATAC
TCCTGTAAACCCCCCGGAAACAGGAAAAGCTCTGGAAGTTATTTTTAGCGCTTCAATGTG
TGTATATTATATTATTATAATA
>T653_KT_Jordan
CTTAAACTATTCTTTGCCGGGCTCTGCCTCCAATGTAAGTGCAATGCATATATGTATTAT
CACCATTATTTTATGTTAAACATATCCTATATATATATACATACAATTAAAAAGACATAG
AATGAATTTACACATATTTGTCAACAACATTCAATCTAAGAAGAACATAAACCAATAAAT
GGTGAATTCCAACGTATATTATAAAGTTCTAAACGACAGTTTAAGACCGAACACAATAAC
TCATAAGTCAAGATATACCAAGTACCCAACATCCTATTCAATTACAATATTTAATGTAGT
AAGAGCCCACCATCAGTTGATTTCTAAATGTTAACGGTTCTTGAAGGTCAAGGACAATAC
TTGTGGGGGTTTCTATTAGTGAACTATTCCTGGCATCTGGTTCCTATTTCAGGTCCATTA
ATTGTTATAATTCCCCATACTTTCATTGACGCTTGCATAAGTTAATGGTGTTAATACATA
CTCCTCGTTACCCACCATGCCGGGCGTTCTTTCCAGGGTGTGGGGGGTTTCCTTTTTTTT
TTTCCTTTCATTTGACATCTCAGAGTGCATACAGAAATGGTTGACAAGGTTGAACATTTT
TCTTGCCTCAAGGAAATAGTATGAATGGTGATAAGATATTAAAAGAAGAATTGCATAACT
GATATCAAGAGCATAAGATTCAATCAGATATTTCAATTTCCCCTAACTTTCCTATCAAGC
CCCCGGTTTCTGCGCGTTAAACCCCCCCTACCCCCC-AAAACTCCTAAGATCTCTAATAC
TCCTGTAAACCCCCCGGAAACAGGAAAAGCTCTGGAAGTTATTTTTAGCGCTTCAATGTG
TGTATATTATATTATTATAATA
>T654_KT_Jordan
CTTAAACTATTCTTTGCCGGGCTCTGCCTCCAATGTAAGTGCAATGCATATATGTATTAT
CACCATTATTTTATGTTAAACATATCCTATATATATATACATACAATTAAAAAGACATAG
AATGAATTTACACATATTTGTCAACAACATTCAATCTAAGAAGAACATAAACCAATAAAT
GGTGAATTCCAACGTATATTATAAAGTTCTAAACGACAGTTTAAGACCGAACACAATAAC
TCATAAGTCAAGATATACCAAGTACCCAACATCCTATTCAATTACAATATTTAATGTAGT
AAGAGCCCACCATCAGTTGATTTCTAAATGTTAACGGTTCTTGAAGGTCAAGGACAATAC
TTGTGGGGGTTTCTATTAGTGAACTATTCCTGGCATCTGGTTCCTATTTCAGGTCCATTA
ATTGTTATAATTCCCCATACTTTCATTGACGCTTGCATAAGTTAATGGTGTTAATACATA
CTCCTCGTTACCCACCATGCCGGGCGTTCTTTCCAGGGTGTGGGGGGTTTCCTTTTTTTT
TTTCCTTTCATTTGACATCTCAGAGTGCATACAGAAATGGTTGACAAGGTTGAACATTTT
TCTTGCCTCAAGGAAATAGTATGAATGGTGATAAGATATTAAAAGAAGAATTGCATAACT
GATATCAAGAGCATAAGATTCAATCAGATATTTCAATTTCCCCTAACTTTCCTATCAAGC
CCCCGGTTTCTGCGCGTTAAACCCCCCCTACCCCCC-AAAACTCCTAAGATCTCTAATAC
TCCTGTAAACCCCCCGGAAACAGGAAAAGCTCTGGAAGTTATTTTTAGCGCTTCAATGTG
TGTATATTATATTATTATAATA
>T655_KT_Jordan
CTTAAACTATTCTTTGCCGGGCTCTGCCTCCAATGTAAGTGCAATGCATATATGTATTAT
CACCATTATTTTATGTTAAACATATCCTATATATATATACATACAATTAAAAAGACATAG
AATGAATTTACACATATTTGTCAACAACATTCAATCTAAGAAGAACATAAACCAATAAAT
GGTAAATTCCAACGTATATTATAAAGTTCTAAACGACAGTTTAAGACCGAACACAATAAC
TCATAAGTCAAGATATACCAAGTACCCAACATCCTATTCAATTACAATATTTAATGTAGT
AAGAGCCCACCATCAGTTGATTTCTGAATGTTAACGGTTCTTGAAGGTCAAGGACAATAC
TTGTGGGGGTTTCTATTAGTGAACTATTCCTGGCATCTGGTTCCTATTTCAGGTCCATTA
ATTGTTATAATTCCCCATACTTTCATTGACGCTTGCATAAGTTAATGGTGTTAATACATA
CTCCTCGTTACCCACCATGCCGGGCGTTCTTTCCAGGGTGTGGGGGGTTTCCTTTTTTTT
TTTCCTTTCATTTGACATCTCAGAGTGCATACAGAAATGGTTGACAAGGTTGAACATTTT
TCTTGCCTCAAGGAAATAGTATGAATGGTGATAAGATATTAAAAGAAGAATTGCATAACT
GATATCAAGAGCATAAGATTCAATCAGATATTTCAATTTCCCCTAACTTTCCTATCAAGC
CCCCGGTTTCTGCGCGTTAAACCCCCC-TACCCCCC-AAAACTCCTAAGATCTCTAATAC
TCCTGTAAACCCCCCGGAAACAGGAAAAGCTCTGGAAGTTATTTTTAGCGCTTCAATGTG
TGTATATTATATTATTATAATA
>T656_KT_Jordan
CTTAAACTATTCTTTGCCGGGCTCTGCCTCCAATGTAAGTGCAATGCATATATGTATTAT
CACCATTATTTTATGTTAAACATATCCTATATATATATACATACAATTAAAAAGACATAG
AATGAATTTACACATATTTGTCAACAACATTCAATCTAAGAAGAACATAAACCAATAAAT
GGTGAATTCCAACGTATATTATAAAGTTCTAAACGACAGTTTAAGACCGAACACAATAAC
TCATAAGTCAAGATATACCAAGTACCCAACATCCTATTCAATTACAATATTTAATGTAGT
AAGAGCCCACCATCAGTTGATTTCTAAATGTTAACGGTTCTTGAAGGTCAAGGACAATAC
TTGTGGGGGTTTCTATTAGTGAACTATTCCTGGCATCTGGTTCCTATTTCAGGTCCATTA
ATTGTTATAATTCCCCATACTTTCATTGACGCTTGCATAAGTTAATGGTGTTAATACATA
CTCCTCGTTACCCACCATGCCGGGCGTTCTTTCCAGGGTGTGGGGGGTTTCCTTTTTTTT
TTTCCTTTCATTTGACATCTCAGAGTGCATACAGAAATGGTTGACAAGGTTGAACATTTT
TCTTGCCTCAAGGAAATAGTATGAATGGTGATAAGATATTAAAAGAAGAATTGCATAACT
GATATCAAGAGCATAAGATTCAATCAGATATTTCAATTTCCCCTAACTTTCCTATCAAGC
CCCCGGTTTCTGCGCGTTAAACCCCCCCTACCCCCC-AAAACTCCTAAGATCTCTAATAC
TCCTGTAAACCCCCCGGAAACAGGAAAAGCTCTGGAAGTTATTTTTAGCGCTTCAATGTG
TGTATATTATATTATTATAATA
>T657_KT_Jordan
CTTAAACTATTCTTTGCCGGGCTCTGCCTCCAATGTAAGTGCAATGCATATATGTATTAT
CACCATTATTTTATGTTAAACATATCCTATATATATATACATACAATTAAAAAGACATAG
AATGAATTTACACATATTTGTCAACAACATTCAATCTAAGAAGAACATAAACCAATAAAT
GGTGAATTCCAACGTATATTATAAAGTTCTAAACGACAGTTTAAGACCGAACACAATAAC
TCATAAGTCAAGATATACCAAGTACCCAACATCCTATTCAATTACAATATTTAATGTAGT
AAGAGCCCACCATCAGTTGATTTCTAAATGTTAACGGTTCTTGAAGGTCAAGGACAATAC
TTGTGGGGGTTTCTATTAGTGAACTATTCCTGGCATCTGGTTCCTATTTCAGGTCCATTA
ATTGTTATAATTCCCCATACTTTCATTGACGCTTGCATAAGTTAATGGTGTTAATACATA
CTCCTCGTTACCCACCATGCCGGGCGTTCTTTCCAGGGTGTGGGGGGTTTCCTTTTTTTT
TTTCCTTTCATTTGACATCTCAGAGTGCATACAGAAATGGTTGACAAGGTTGAACATTTT
TCTTGCCTCAAGGAAATAGTATGAATGGTGATAAGATATTAAAAGAAGAATTGCATAACT
GATATCAAGAGCATAAGATTCAATCAGATATTTCAATTTCCCCTAACTTTCCTATCAAGC
CCCCGGTTTCTGCGCGTTAAACCCCCCCTACCCCCC-AAAACTCCTAAGATCTCTAATAC
TCCTGTAAACCCCCCGGAAACAGGAAAAGCTCTGGAAGTTATTTTTAGCGCTTCAATGTG
TGTATATTATATTATTATAATA
>T69_BS_Jordan
CTTAAACTATTCTTTGCCGGGCTCTGCCTCCAATGTAAGTGCAATGCATATATGTATTAT
CACCATTATTTTATGTTAAACATATCCTATATATATATACATACAATTAAAAAGACATAG
AATGAATTTACACATATTTGTCAACAACATTCAATCTAAGAAGAACATAAACCAATAAAT
GGTGAATTCCAACGTATATTATAAAGTTCTAAACGACAGTTTAAGACCGAACACAATAAC
TCATAAGTCAAGATATACCAAGTACCCAACATCCTATTCAATTACAATATTTAATGTAGT
AAGAGCCCACCATCAGTTGATTTCTAAATGTTAACGGTTCTTGAAGGTCAAGGACAATAC
TTGTGGGGGTTTCTATTAGTGAACTATTCCTGGCATCTGGTTCCTATTTCAGGTCCATTA
ATTGTTATAATTCCCCATACTTTCATTGACGCTTGCATAAGTTAATGGTGTTAATACATA
CTCCTCGTTACCCACCATGCCGGGCGTTCTTTCCAGGGTGTGGGGGGTTTCCTTTTTTTT
TTTCCTTTCATTTGACATCTCAGAGTGCATACAGAAATGGTTGACAAGGTTGAACATTTT
TCTTGCCTCAAGGAAATAGTATGAATGGTGATAAGATATTAAAAGAAGAATTGCATAACT
GATATCAAGAGCATAAGATTCAATCAGATATTTCAATTTCCCCTAACTTTCCTATCAAGC
CCCCGGTTTCTGCGCGTTAAACCCCCCCTACCCCCC-AAAACTCCTAAGATCTCTAATAC
TCCTGTAAACCCCCCGGAAACAGGAAAAGCTCTGGAAGTTATTTTTAGCGCTTCAATGTG
TGTATATTATATTATTATAATA
>T108_BS_Jordan
CTTAAACTATTCTTTGCCGGGCTCTGCCTCCAATGTAAGTGCAATGCATATATGTATTAT
CACCATTATTTTATGTTAAACATATCCTATATATATATACATACAATTAAAAAGACATAG
AATGAATTTACACATATTTGTCAACAACATTCAATCTAAGAAGAACATAAACCAATAAAT
GGTGAATTCCAACGTATATTATAAAGTTCTAAACGACAGTTTAAGACCGAACACAATAAC
TCATAAGTCAAGATATACCAAGTACCCAACATCCTATTCAATTACAATATTTAATGTAGT
AAGAGCCCACCATCAGTTGATTTCTAAATGTTAACGGTTCTTGAAGGTCAAGGACAATAC
TTGTGGGGGTTTCTATTAGTGAACTATTCCTGGCATCTGGTTCCTATTTCAGGTCCATTA
ATTGTTATAATTCCCCATACTTTCATTGACGCTTGCATAAGTTAATGGTGTTAATACATA
CTCCTCGTTACCCACCATGCCGGGCGTTCTTTCCAGGGTGTGGGGGGTTTCCTTTTTTTT
TTTCCTTTCATTTGACATCTCAGAGTGCATACAGAAATGGTTGACAAGGTTGAACATTTT
TCTTGCCTCAAGGAAATAGTATGAATGGTGATAAGATATTAAAAGAAGAATTGCATAACT
GATATCAAGAGCATAAGATTCAATCAGATATTTCAATTTCCCCTAACTTTCCTATCAAGC
CCCCGGTTTCTGCGCGTTAAACCCCCCCTACCCCCC-AAAACTCCTAAGATCTCTAATAC
TCCTGTAAACCCCCCGGAAACAGGAAAAGCTCTGGAAGTTATTTTTAGCGCTTCAATGTG
TGTATATTATATTATTATAATA
>T106_BS_Jordan
CTTAAACTATTCTTTGCCGGGCTCTGCCTCCAATGTAAGTGCAATGCATATATGTATTAT
CACCATTATTTTATGTTAAACATATCCTATATATATATACATACAATTAAAAAGACATAG
AATGAATTTACACATATTTGTCAACAACATTCAATCTAAGAAGAACATAAACCAATAAAT
GGTGAATTCCAACGTATATTATAAAGTTCTAAACGACAGTTTAAGACCGAACACAATAAC
TCATAAGTCAAGATATACCAAGTACCCAACATCCTATTCAATTACAATATTTAATGTAGT
AAGAGCCCACCATCAGTTGATTTCTAAATGTTAACGGTTCTTGAAGGTCAAGGACAATAC
TTGTGGGGGTTTCTATTAGTGAACTATTCCTGGCATCTGGTTCCTATTTCAGGTCCATTA
ATTGTTATAATTCCCCATACTTTCATTGACGCTTGCATAAGTTAATGGTGTTAATACATA
CTCCTCGTTACCCACCATGCCGGGCGTTCTTTCCAGGGTGTGGGGGGTTTCCTTTTTTTT
TTTCCTTTCATTTGACATCTCAGAGTGCATACAGAAATGGTTGACAAGGTTGAACATTTT
TCTTGCCTCAAGGAAATAGTATGAATGGTGATAAGATATTAAAAGAAGAATTGCATAACT
GATATCAAGAGCATAAGATTCAATCAGATATTTCAATTTCCCCTAACTTTCCTATCAAGC
CCCCGGTTTCTGCGCGTTAAACCCCCCCTACCCCCC-AAAACTCCTAAGATCTCTAATAC
TCCTGTAAACCCCCCGGAAACAGGAAAAGCTCTGGAAGTTATTTTTAGCGCTTCAATGTG
TGTATATTATATTATTATAATA
>T101_BS_Jordan
CTTAAACTATTCTTTGCCGGGCTCTGCCTCCAATGTAAGTGCAATGCATATATGTATTAT
CACCATTATTTTATGTTAAACATATCCTATATATATATACATACAATTAAAAAGACATAG
AATGAATTTACACATATTTGTCAACAACATTCAATCTAAGAAGAACATAAACCAATAAAT
GGTGAATTCCAACGTATATTATAAAGTTCTAAACGACAGTTTAAGACCGAACACAATAAC
TCATAAGTCAAGATATACCAAGTACCCAACATCCTATTCAATTACAATATTTAATGTAGT
AAGAGCCCACCATCAGTTGATTTCTAAATGTTAACGGTTCTTGAAGGTCAAGGACAATAC
TTGTGGGGGTTTCTATTAGTGAACTATTCCTGGCATCTGGTTCCTATTTCAGGTCCATTA
ATTGTTATAATTCCCCATACTTTCATTGACGCTTGCATAAGTTAATGGTGTTAATACATA
CTCCTCGTTACCCACCATGCCGGGCGTTCTTTCCAGGGTGTGGGGGGTTTCCTTTTTTTT
TTTCCTTTCATTTGACATCTCAGAGTGCATACAGAAATGGTTGACAAGGTTGAACATTTT
TCTTGCCTCAAGGAAATAGTATGAATGGTGATAAGATATTAAAAGAAGAATTGCATAACT
GATATCAAGAGCATAAGATTCAATCAGATATTTCAATTTCCCCTAACTTTCCTATCAAGC
CCCCGGTTTCTGCGCGTTAAACCCCCCCTACCCCCC-AAAACTCCTAAGATCTCTAATAC
TCCTGTAAACCCCCCGGAAACAGGAAAAGCTCTGGAAGTTATTTTTAGCGCTTCAATGTG
TGTATATTATATTATTATAATA
>T71_BS_Jordan
CTTAAACTATTCTTTGCCGGGCTCTGCCTCCAATGTAAGTGCAATGCATATATGTATTAT
CACCATTATTTTATGTTAAACATATCCTATATATATATACATACAATTAAAAAGACATAG
AATGAATTTACACATATTTGTCAACAACATTCAATCTAAGAAGAACATAAACCAATAAAT
GGTGAATTCCAACGTATATTATAAAGTTCTAAACGACAGTTTAAGACCGAACACAATAAC
TCATAAGTCAAGATATACCAAGTACCCAACATCCTATTCAATTACAATATTTAATGTAGT
AAGAGCCCACCATCAGTTGATTTCTAAATGTTAACGGTTCTTGAAGGTCAAGGACAATAC
TTGTGGGGGTTTCTATTAGTGAACTATTCCTGGCATCTGGTTCCTATTTCAGGTCCATTA
ATTGTTATAATTCCCCATACTTTCATTGACGCTTGCATAAGTTAATGGTGTTAATACATA
CTCCTCGTTACCCACCATGCCGGGCGTTCTTTCCAGGGTGTGGGGGGTTTCCTTTTTTTT
TTTCCTTTCATTTGACATCTCAGAGTGCATACAGAAATGGCTGACAAGGTTGAACATTTT
TCTTGCCTCAAGGAAATAGTATGAATGGTGATAAGATATTAAAAGAAGAATTGCATAACT
GATATCAAGAGCATAAGATTCAATCAGATATTTCAATTTCCCCTAACTTTCCTATCAAGC
CCCCGGTTTCTGCGCGTTAAACCCCCC-TACCCCCC-AAAACTCCTAAGATCTCTAATAC
TCCTGTAAACCCCCCGGAAACAGGAAAAGCTCTGGAAGTTATTTTTAGCGCTTCAATGTG
TGTATATTATATTATTATAATA
>T102_BS_Jordan
CTTAAACTATTCTTTGCCGGGCTCTGCCTCCAATGTAAGTGCAATGCATATATGTATTAT
CACCATTATTTTATGTTAAACATATCCTATATATATATACATACAATTAAAAAGACATAG
AATGAATTTACACATATTTGTCAACAACATTCAATCTAAGAAGAACATAAACCAATAAAT
GGTAAATTCCAACGTATATTATAAAGTTCTAAACGACAGTTTAAGACCGAACACAATAAC
TCATAAGTCAAGATATACCAAGTACCCAACATCCTATTCAATTACAATATTTAATGTAGT
AAGAGCCCACCATCAGTTGATTTCTGAATGTTAACGGTTCTTGAAGGTCAAGGACAATAC
TTGTGGGGGTTTCTATTAGTGAACTATTCCTGGCATCTGGTTCCTATTTCAGGTCCATTA
ATTGTTATAATTCCCCATACTTTCATTGACGCTTGCATAAGTTAATGGTGTTAATACATA
CTCCTCGTTACCCACCATGCCGGGCGTTCTTTCCAGGGTGTGGGGGGTTTCCTTTTTTTT
TTTCCTTTCATTTGACATCTCAGAGTGCATACAGAAATGGTTGACAAGGTTGAACATTTT
TCTTGCCTCAAGGAAATAGTATGAATGGTGATAAGATATTAAAAGAAGAATTGCATAACT
GATATCAAGAGCATAAGATTCAATCAGATATTTCAATTTCCCCTAACTTTCCTATCAAGC
CCCCGGTTTCTGCGCGTTAAACCCCCC-TACCCCCC-AAAACTCCTAAGATCTCTAATAC
TCCTGTAAACCCCCCGGAAACAGGAAAAGCTCTGGAAGTTATTTTTAGCGCTTCAATGTG
TGTATATTATATTATTATAATA
>T70_BS_Jordan
CTTAAACTATTCTTTGCCGGGCTCTGCCTCCAATGTAAGTGCAATGCATATATGTATTAT
CACCATTATTTTATGTTAAACATATCCTATATATATATACATACAATTAAAAAGACATAG
AATGAATTTACACATATTTGTCAACAACATTCAATCTAAGAAGAACATAAACCAATAAAT
GGTAAATTCCAACGTATATTATAAAGTTCTAAACGACAGTTTAAGACCGAACACAATAAC
TCATAAGTCAAGATATACCAAGTACCCAACATCCTATTCAATTACAATATTTAATGTAGT
AAGAGCCCACCATCAGTTGATTTCTGAATGTTAACGGTTCTTGAAGGTCAAGGACAATAC
TTGTGGGGGTTTCTATTAGTGAACTATTCCTGGCATCTGGTTCCTATTTCAGGTCCATTA
ATTGTTATAATTCCCCATACTTTCATTGACGCTTGCATAAGTTAATGGTGTTAATACATA
CTCCTCGTTACCCACCATGCCGGGCGTTCTTTCCAGGGTGTGGGGGGTTTCCTTTTTTTT
TTTCCTTTCATTTGACATCTCAGAGTGCATACAGAAATGGTTGACAAGGTTGAACATTTT
TCTTGCCTCAAGGAAATAGTATGAATGGTGATAAGATATTAAAAGAAGAATTGCATAACT
GATATCAAGAGCATAAGATTCAATCAGATATTTCAATTTCCCCTAACTTTCCTATCAAGC
CCCCGGTTTCTGCGCGTTAAACCCCCC-TACCCCCC-AAAACTCCTAAGATCTCTAATAC
TCCTGTAAACCCCCCGGAAACAGGAAAAGCTCTGGAAGTTATTTTTAGCGCTTCAATGTG
TGTATATTATATTATTATAATA
>T110_BS_Jordan
CTTAAACTATTCTTTGCCGGGCTCTGCCTCCAATGTAAGTGCAATGCATATATGTATTAT
CACCATTATTTTATGTTAAACATATCCTATATATATATACATACAATTAAAAAGACATAG
AATGAATTTACACATATTTGTCAACAACATTCAATCTAAGAAGAACATAAACCAATAAAT
GGTAAATTCCAACGTATATTATAAAGTTCTAAACGACAGTTTAAGACCGAACACAATAAC
TCATAAGTCAAGATATACCAAGTACCCAACATCCTATTCAATTACAATATTTAATGTAGT
AAGAGCCCACCATCAGTTGATTTCTGAATGTTAACGGTTCTTGAAGGTCAAGGACAATAC
TTGTGGGGGTTTCTATTAGTGAACTATTCCTGGCATCTGGTTCCTATTTCAGGTCCATTA
ATTGTTATAATTCCCCATACTTTCATTGACGCTTGCATAAGTTAATGGTGTTAATACATA
CTCCTCGTTACCCACCATGCCGGGCGTTCTTTCCAGGGTGTGGGGGGTTTCCTTTTTTTT
TTTCCTTTCATTTGACATCTCAGAGTGCATACAGAAATGGTTGACAAGGTTGAACATTTT
TCTTGCCTCAAGGAAATAGTATGAATGGTGATAAGATATTAAAAGAAGAATTGCATAACT
GATATCAAGAGCATAAGATTCAATCAGATATTTCAATTTCCCCTAACTTTCCTATCAAGC
CCCCGGTTTCTGCGCGTTAAACCCCCC-TACCCCCC-AAAACTCCTAAGATCTCTAATAC
TCCTGTAAACCCCCCGGAAACAGGAAAAGCTCTGGAAGTTATTTTTAGCGCTTCAATGTG
TGTATATTATATTATTATAATA
>T103_BS_Jordan
CTTAAACTATTCTTTGCCGGGCTCTGCCTCCAATGTAAGTGCAATGCATATATGTATTAT
CACCATTATTTTATGTTAAACATATCCTATATATATATACATACAATTAAAAAGACATAG
AATGAATTTACACATATTTGTCAACAACATTCAATCTAAGAAGAACATAAACCAATAAAT
GGTAAATTCCAACGTATATTATAAAGTTCTAAACGACAGTTTAAGACCGAACACAATAAC
TCATAAGTCAAGATATACCAAGTACCCAACATCCTATTCAATTACAATATTTAATGTAGT
AAGAGCCCACCATCAGTTGATTTCTGAATGTTAACGGTTCTTGAAGGTCAAGGACAATAC
TTGTGGGGGTTTCTATTAGTGAACTATTCCTGGCATCTGGTTCCTATTTCAGGTCCATTA
ATTGTTATAATTCCCCATACTTTCATTGACGCTTGCATAAGTTAATGGTGTTAATACATA
CTCCTCGTTACCCACCATGCCGGGCGTTCTTTCCAGGGTGTGGGGGGTTTCCTTTTTTTT
TTTCCTTTCATTTGACATCTCAGAGTGCATACAGAAATGGTTGACAAGGTTGAACATTTT
TCTTGCCTCAAGGAAATAGTATGAATGGTGATAAGATATTAAAAGAAGAATTGCATAACT
GATATCAAGAGCATAAGATTCAATCAGATATTTCAATTTCCCCTAACTTTCCTATCAAGC
CCCCGGTTTCTGCGCGTTAAACCCCCC-TACCCCCC-AAAACTCCTAAGATCTCTAATAC
TCCTGTAAACCCCCCGGAAACAGGAAAAGCTCTGGAAGTTATTTTTAGCGCTTCAATGTG
TGTATATTATATTATTATAATA
>T109_BS_Jordan
CTTAAACTATTCTTTGCCGGGCTCTGCCTCCAATGTAAGTGCAATGCATATATGTATTAT
CACCATTATTTTATGTTAAACATATCCTATATATATATACATACAATTAAAAAGACATAG
AATGAATTTACACATATTTGTCAACAACATTCAATCTAAGAAGAACATAAACCAATAAAT
GGTGAATTCCAACGTATATTATAAAGTTCTAAACGACAGTTTAAGACCGAACACAATAAC
TCATAAGTCAAGATATACCAAGTACCCAACATCCTATTCAATTACAATATTTAATGTAGT
AAGAGCCCACCATCAGTTGATTTCTAAATGTTAACGGTTCTTGAAGGTCAAGGACAATAC
TTGTGGGGGTTTCTATTAGTGAACTATTCCTGGCATCTGGTTCCTATTTCAGGTCCATTA
ATTGTTATAATTCCCCATACTTTCATTGACGCTTGCATAAGTTAATGGTGTTAATACATA
CTCCTCGTTACCCACCATGCCGGGCGTTCTTTCCAGGGTGTGGGGGGTTTCCTTTTTTTT
TTTCCTTTCATTTGACATCTCAGAGTGCATACAGAAATGGTTGACAAGGTTGAACATTTT
TCTTGCCTCAAGGAAATAGTATGAATGGTGATAAGATATTAAAAGAAGAATTGCATAACT
GATATCAAGAGCATAAGATTCAATCAGATATTTCAATTTCCCCTAACTTTCCTATCAAGC
CCCCGGTTTCTGCGCGTTAAACCCCCCCTACCCCCC-AAAACTCCTAAGATCTCTAATAC
TCCTGTAAACCCCCCGGAAACAGGAAAAGCTCTGGAAGTTATTTTTAGCGCTTCAATGTG
TGTATATTATATTATTATAATA
>T104_BS_Jordan
CTTAAACTATTCTTTGCCGGGCTCTGCCTCCAATGTAAGTGCAATGCATATATGTATTAT
CACCATTATTTTATGTTAAACATATCCTATATATATATACATACAATTAAAAAGACATAG
AATGAATTTACACATATTTGTCAACAACATTCAATCTAAGAAGAACATAAACCAATAAAT
GGTGAATTCCAACGTATATTATAAAGTTCTAAACGACAGTTTAAGACCGAACACAATAAC
TCATAAGTCAAGATATACCAAGTACCCAACATCCTATTCAATTACAATATTTAATGTAGT
AAGAGCCCACCATCAGTTGATTTCTAAATGTTAACGGTTCTTGAAGGTCAAGGACAATAC
TTGTGGGGGTTTCTATTAGTGAACTATTCCTGGCATCTGGTTCCTATTTCAGGTCCATTA
ATTGTTATAATTCCCCATACTTTCATTGACGCTTGCATAAGTTAATGGTGTTAATACATA
CTCCTCGTTACCCACCATGCCGGGCGTTCTTTCCAGGGTGTGGGGGGTTTCCTTTTTTTT
TTTCCTTTCATTTGACATCTCAGAGTGCATACAGAAATGGTTGACAAGGTTGAACATTTT
TCTTGCCTCAAGGAAATAGTATGAATGGTGATAAGATATTAAAAGAAGAATTGCATAACT
GATATCAAGAGCATAAGATTCAATCAGATATTTCAATTTCCCCTAACTTTCCTATCAAGC
CCCCGGTTTCTGCGCGTTAAACCCCCCCTACCCCCC-AAAACTCCTAAGATCTCTAATAC
TCCTGTAAACCCCCCGGAAACAGGAAAAGCTCTGGAAGTTATTTTTAGCGCTTCAATGTG
TGTATATTATATTATTATAATA
>T105_BS_Jordan
CTTAAACTATTCTTTGCCGGGCTCTGCCTCCAATGTAAGTGCAATGCATATATGTATTAT
CACCATTATTTTATGTTAAACATATCCTATATATATATACATACAATTAAAAAGACATAG
AATGAATTTACACATATTTGTCAACAACATTCAATCTAAGAAGAACATAAACCAATAAAT
GGTGAATTCCAACGTATATTATAAAGTTCTAAACGACAGTTTAAGACCGAACACAATAAC
TCATAAGTCAAGATATACCAAGTACCCAACATCCTATTCAATTACAATATTTAATGTAGT
AAGAGCCCACCATCAGTTGATTTCTAAATGTTAACGGTTCTTGAAGGTCAAGGACAATAC
TTGTGGGGGTTTCTATTAGTGAACTATTCCTGGCATCTGGTTCCTATTTCAGGTCCATTA
ATTGTTATAATTCCCCATACTTTCATTGACGCTTGCATAAGTTAATGGTGTTAATACATA
CTCCTCGTTACCCACCATGCCGGGCGTTCTTTCCAGGGTGTGGGGGGTTTCCTTTTTTTT
TTTCCTTTCATTTGACATCTCAGAGTGCATACAGAAATGGTTGACAAGGTTGAACATTTT
TCTTGCCTCAAGGAAATAGTATGAATGGTGATAAGATATTAAAAGAAGAATTGCATAACT
GATATCAAGAGCATAAGATTCAATCAGATATTTCAATTTCCCCTAACTTTCCTATCAAGC
CCCCGGTTTCTGCGCGTTAAACCCCCCCTACCCCCC-AAAACTCCTAAGATCTCTAATAC
TCCTGTAAACCCCCCGGAAACAGGAAAAGCTCTGGAAGTTATTTTTAGCGCTTCAATGTG
TGTATATTATATTATTATAATA
>T107_BS_Jordan
CTTAAACTATTCTTTGCCGGGCTCTGCCTCCAATGTAAGTGCAATGCATATATGTATTAT
CACCATTATTTTATGTTAAACATATCCTATATATATATACATACAATTAAAAAGACATAG
AATGAATTTACACATATTTGTCAACAACATTCAATCTAAGAAGAACATAAACCAATAAAT
GGTAAATTCCAACGTATATTATAAAGTTCTAAACGACAGTTTAAGACCGAACACAATAAC
TCATAAGTCAAGATATACCAAGTACCCAACATCCTATTCAATTACAATATTTAATGTAGT
AAGAGCCCACCATCAGTTGATTTCTGAATGTTAACGGTTCTTGAAGGTCAAGGACAATAC
TTGTGGGGGTTTCTATTAGTGAACTATTCCTGGCATCTGGTTCCTATTTCAGGTCCATTA
ATTGTTATAATTCCCCATACTTTCATTGACGCTTGCATAAGTTAATGGTGTTAATACATA
CTCCTCGTTACCCACCATGCCGGGCGTTCTTTCCAGGGTGTGGGGGGTTTCCTTTTTTTT
TTTCCTTTCATTTGACATCTCAGAGTGCATACAGAAATGGTTGACAAGGTTGAACATTTT
TCTTGCCTCAAGGAAATAGTATGAATGGTGATAAGATATTAAAAGAAGAATTGCATAACT
GATATCAAGAGCATAAGATTCAATCAGATATTTCAATTTCCCCTAACTTTCCTATCAAGC
CCCCGGTTTCTGCGCGTTAAACCCCCC-TACCCCCC-AAAACTCCTAAGATCTCTAATAC
TCCTGTAAACCCCCCGGAAACAGGAAAAGCTCTGGAAGTTATTTTTAGCGCTTCAATGTG
TGTATATTATATTATTATAATA
>T44_EF_DeaSea
CTTAAACTATTCTTTGCCGGGCTCTGCCTCCAATGTAAGTGCAATGCATATATGTATTAT
CACCATTATTTTATGTTAAACATATCCTATATATATATACATACAATTAAAAAGACATAG
AATGAATTTACACATATTTGTCAACAACATTCAATCTAAGAAGAACATAAACCAATAAAT
GGTAAATTCCAACGTATATTATAAAGTTCTAAACGACAGTTTAAGACCGAACACAATAAC
TCATAAGTCAAGATATACCAAGTACCCAACATCCTATTCAATCACAATATTTAATGTAGT
AAGAGCCCACCATCAGTTGATTTCTAAATGTTAACGGTTCTTGAAGGTCAAGGACAATAC
TTGTGGGGGTTTCTATTAGTGAACTATTCCTGGCATCTGGTTCCTATTTCAGGTCCATTA
ATTGTTATAATTCCCCATACTTTCATTGACGCTTGCATAAGTTAATGGTGTTAATACATA
CTCCTCGTTACCCACCATGCCGGGCGTTCTTTCCAGGGTGTGGGGGGTTTCCTTTTTTTT
TTTCCTTTCATTTGACATCTCAGAGTGCATACAGAAATGGCTGACAAGGTTGAACATTTT
TCTTGCCTCAAGGAAATAGTATGAATGGTGATAAGATATTAAAAGAAGAATTGCATAACT
GATATCAAGAGCATAAGATTCAATCAGATATTTCAATTTCCCCTAACTTTCCTATCAAGC
CCCCGGTTTCTGCGCGTTAAACCCCCC-TACCCCCC-AAAACTCCTAAGATCTCTAATAC
TCCTGTAAACCCCCCGGAAACAGGAAAAGCTCTGGAAGTTATTTTTAGCGCTTCAATGTG
TGTATATTATATTATTATAATA
>T67_EF_DeaSea
CTTAAACTATTCTTTGCCGGGCTCTGCCTCCAATGTAAGTGCAATGCATATATGTATTAT
CACCATTATTTTATGTTAAACATATCCTATATATATATACATACAATTAAAAAGACATAG
AATGAATTTACACATATTTGTCAACAACATTCAATCTAAGAAGAACATAAACCAATAAAT
GGTAAATTCCAACGTATATTATAAAGTTCTAAACGACAGTTTAAGACCGAACACAATAAC
TCATAAGTCAAGATATACCAAGTACCCAACATCCTATTCAATCACAATATTTAATGTAGT
AAGAGCCCACCATCAGTTGATTTCTAAATGTTAACGGTTCTTGAAGGTCAAGGACAATAC
TTGTGGGGGTTTCTATTAGTGAACTATTCCTGGCATCTGGTTCCTATTTCAGGTCCATTA
ATTGTTATAATTCCCCATACTTTCATTGACGCTTGCATAAGTTAATGGTGTTAATACATA
CTCCTCGTTACCCACCATGCCGGGCGTTCTTTCCAGGGTGTGGGGGGTTTCCTTTTTTTT
TTTCCTTTCATTTGACATCTCAGAGTGCATACAGAAATGGCTGACAAGGTTGAACATTTT
TCTTGCCTCAAGGAAATAGTATGAATGGTGATAAGATATTAAAAGAAGAATTGCATAACT
GATATCAAGAGCATAAGATTCAATCAGATATTTCAATTTCCCCTAACTTTCCTATCAAGC
CCCCGGTTTCTGCGCGTTAAACCCCCC-TACCCCCC-AAAACTCCTAAGATCTCTAATAC
TCCTGTAAACCCCCCGGAAACAGGAAAAGCTCTGGAAGTTATTTTTAGCGCTTCAATGTG
TGTATATTATATTATTATAATA
>T48_EF_DeaSea
CTTAAACTATTCTTTGCCGGGCTCTGCCTCCAATGTAAGTGCAATGCATATATGTATTAT
CACCATTATTTTATGTTAAACATATCCTATATATATATACATACAATTAAAAAGACATAG
AATGAATTTACACATATTTGTCAACAACATTCAATCTAAGAAGAACATAAACCAATAAAT
GGTAAATTCCAACGTATATTATAAAGTTCTAAACGACAGTTTAAGACCGAACACAATAAC
TCATAAGTCAAGATATACCAAGTACCCAACATCCTATTCAATCACAATATTTAATGTAGT
AAGAGCCCACCATCAGTTGATTTCTAAATGTTAACGGTTCTTGAAGGTCAAGGACAATAC
TTGTGGGGGTTTCTATTAGTGAACTATTCCTGGCATCTGGTTCCTATTTCAGGTCCATTA
ATTGTTATAATTCCCCATACTTTCATTGACGCTTGCATAAGTTAATGGTGTTAATACATA
CTCCTCGTTACCCACCATGCCGGGCGTTCTTTCCAGGGTGTGGGGGGTTTCCTTTTTTTT
TTTCCTTTCATTTGACATCTCAGAGTGCATACAGAAATGGCTGACAAGGTTGAACATTTT
TCTTGCCTCAAGGAAATAGTATGAATGGTGATAAGATATTAAAAGAAGAATTGCATAACT
GATATCAAGAGCATAAGATTCAATCAGATATTTCAATTTCCCCTAACTTTCCTATCAAGC
CCCCGGTTTCTGCGCGTTAAACCCCCC-TACCCCCC-AAAACTCCTAAGATCTCTAATAC
TCCTGTAAACCCCCCGGAAACAGGAAAAGCTCTGGAAGTTATTTTTAGCGCTTCAATGTG
TGTATATTATATTATTATAATA
>T50_EF_DeaSea
CTTAAACTATTCTTTGCCGGGCTCTGCCTCCAATGTAAGTGCAATGCATATATGTATTAT
CACCATTATTTTATGTTAAACATATCCTATATATATATACATACAATTAAAAAGACATAG
AATGAATTTACACATATTTGTCAACAACATTCAATCTAAGAAGAACATAAACCAATAAAT
GGTAAATTCCAACGTATATTATAAAGTTCTAAACGACAGTTTAAGACCGAACACAATAAC
TCATAAGTCAAGATATACCAAGTACCCAACATCCTATTCAATCACAATATTTAATGTAGT
AAGAGCCCACCATCAGTTGATTTCTAAATGTTAACGGTTCTTGAAGGTCAAGGACAATAC
TTGTGGGGGTTTCTATTAGTGAACTATTCCTGGCATCTGGTTCCTATTTCAGGTCCATTA
ATTGTTATAATTCCCCATACTTTCATTGACGCTTGCATAAGTTAATGGTGTTAATACATA
CTCCTCGTTACCCACCATGCCGGGCGTTCTTTCCAGGGTGTGGGGGGTTTCCTTTTTTTT
TTTCCTTTCATTTGACATCTCAGAGTGCATACAGAAATGGCTGACAAGGTTGAACATTTT
TCTTGCCTCAAGGAAATAGTATGAATGGTGATAAGATATTAAAAGAAGAATTGCATAACT
GATATCAAGAGCATAAGATTCAATCAGATATTTCAATTTCCCCTAACTTTCCTATCAAGC
CCCCGGTTTCTGCGCGTTAAACCCCCC-TACCCCCC-AAAACTCCTAAGATCTCTAATAC
TCCTGTAAACCCCCCGGAAACAGGAAAAGCTCTGGAAGTTATTTTTAGCGCTTCAATGTG
TGTATATTATATTATTATAATA
>T46_EF_DeaSea
CTTAAACTATTCTTTGCCGGGCTCTGCCTCCAATGTAAGTGCAATGCATATATGTATTAT
CACCATTATTTTATGTTAAACATATCCTATATATATATACATACAATTAAAAAGACATAG
AATGAATTTACACATATTTGTCAACAACATTCAATCTAAGAAGAACATAAACCAATAAAT
GGTAAATTCCAACGTATATTATAAAGTTCTAAACGACAGTTTAAGACCGAACACAATAAC
TCATAAGTCAAGATATACCAAGTACCCAACATCCTATTCAATCACAATATTTAATGTAGT
AAGAGCCCACCATCAGTTGATTTCTAAATGTTAACGGTTCTTGAAGGTCAAGGACAATAC
TTGTGGGGGTTTCTATTAGTGAACTATTCCTGGCATCTGGTTCCTATTTCAGGTCCATTA
ATTGTTATAATTCCCCATACTTTCATTGACGCTTGCATAAGTTAATGGTGTTAATACATA
CTCCTCGTTACCCACCATGCCGGGCGTTCTTTCCAGGGTGTGGGGGGTTTCCTTTTTTTT
TTTCCTTTCATTTGACATCTCAGAGTGCATACAGAAATGGCTGACAAGGTTGAACATTTT
TCTTGCCTCAAGGAAATAGTATGAATGGTGATAAGATATTAAAAGAAGAATTGCATAACT
GATATCAAGAGCATAAGATTCAATCAGATATTTCAATTTCCCCTAACTTTCCTATCAAGC
CCCCGGTTTCTGCGCGTTAAACCCCCC-TACCCCCC-AAAACTCCTAAGATCTCTAATAC
TCCTGTAAACCCCCCGGAAACAGGAAAAGCTCTGGAAGTTATTTTTAGCGCTTCAATGTG
TGTATATTATATTATTATAATA
>T52_EF_DeaSea
CTTAAACTATTCTTTGCCGGGCTCTGCCTCCAATGTAAGTGCAATGCATATATGTATTAT
CACCATTATTTTATGTTAAACATATCCTATATATATATACATACAATTAAAAAGACATAG
AATGAATTTACACATATTTGTCAACAACATTCAATCTAAGAAGAACATAAACCAATAAAT
GGTAAATTCCAACGTATATTATAAAGTTCTAAACGACAGTTTAAGACCGAACACAATAAC
TCATAAGTCAAGATATACCAAGTACCCAACATCCTATTCAATCACAATATTTAATGTAGT
AAGAGCCCACCATCAGTTGATTTCTAAATGTTAACGGTTCTTGAAGGTCAAGGACAATAC
TTGTGGGGGTTTCTATTAGTGAACTATTCCTGGCATCTGGTTCCTATTTCAGGTCCATTA
ATTGTTATAATTCCCCATACTTTCATTGACGCTTGCATAAGTTAATGGTGTTAATACATA
CTCCTCGTTACCCACCATGCCGGGCGTTCTTTCCAGGGTGTGGGGGGTTTCCTTTTTTTT
TTTCCTTTCATTTGACATCTCAGAGTGCATACAGAAATGGCTGACAAGGTTGAACATTTT
TCTTGCCTCAAGGAAATAGTATGAATGGTGATAAGATATTAAAAGAAGAATTGCATAACT
GATATCAAGAGCATAAGATTCAATCAGATATTTCAATTTCCCCTAACTTTCCTATCAAGC
CCCCGGTTTCTGCGCGTTAAACCCCCC-TACCCCCC-AAAACTCCTAAGATCTCTAATAC
TCCTGTAAACCCCCCGGAAACAGGAAAAGCTCTGGAAGTTATTTTTAGCGCTTCAATGTG
TGTATATTATATTATTATAATA
>T66_EF_DeaSea
CTTAAACTATTCTTTGCCGGGCTCTGCCTCCAATGTAAGTGCAATGCATATATGTATTAT
CACCATTATTTTATGTTAAACATATCCTATATATATATACATACAATTAAAAAGACATAG
AATGAATTTACACATATTTGTCAACAACATTCAATCTAAGAAGAACATAAACCAATAAAT
GGTAAATTCCAACGTATATTATAAAGTTCTAAACGACAGTTTAAGACCGAACACAATAAC
TCATAAGTCAAGATATACCAAGTACCCAACATCCTATTCAATCACAATATTTAATGTAGT
AAGAGCCCACCATCAGTTGATTTCTAAATGTTAACGGTTCTTGAAGGTCAAGGACAATAC
TTGTGGGGGTTTCTATTAGTGAACTATTCCTGGCATCTGGTTCCTATTTCAGGTCCATTA
ATTGTTATAATTCCCCATACTTTCATTGACGCTTGCATAAGTTAATGGTGTTAATACATA
CTCCTCGTTACCCACCATGCCGGGCGTTCTTTCCAGGGTGTGGGGGGTTTCCTTTTTTTT
TTTCCTTTCATTTGACATCTCAGAGTGCATACAGAAATGGCTGACAAGGTTGAACATTTT
TCTTGCCTCAAGGAAATAGTATGAATGGTGATAAGATATTAAAAGAAGAATTGCATAACT
GATATCAAGAGCATAAGATTCAATCAGATATTTCAATTTCCCCTAACTTTCCTATCAAGC
CCCCGGTTTCTGCGCGTTAAACCCCCC-TACCCCCC-AAAACTCCTAAGATCTCTAATAC
TCCTGTAAACCCCCCGGAAACAGGAAAAGCTCTGGAAGTTATTTTTAGCGCTTCAATGTG
TGTATATTATATTATTATAATA
>T221_EF_DeaSea
CTTAAACTATTCTTTGCCGGGCTCTGCCTCCAATGTAAGTGCAATGCATATATGTATTAT
CACCATTATTTTATGTTAAACATATCCTATATATATATACATACAATTAAAAAGACATAG
AATGAATTTACACATATTTGTCAACAACATTCAATCTAAGAAGAACATAAACCAATAAAT
GGTAAATTCCAACGTATATTATAAAGTTCTAAACGACAGTTTAAGACCGAACACAATAAC
TCATAAGTCAAGATATACCAAGTACCCAACATCCTATTCAATCACAATATTTAATGTAGT
AAGAGCCCACCATCAGTTGATTTCTAAATGTTAACGGTTCTTGAAGGTCAAGGACAATAC
TTGTGGGGGTTTCTATTAGTGAACTATTCCTGGCATCTGGTTCCTATTTCAGGTCCATTA
ATTGTTATAATTCCCCATACTTTCATTGACGCTTGCATAAGTTAATGGTGTTAATACATA
CTCCTCGTTACCCACCATGCCGGGCGTTCTTTCCAGGGTGTGGGGGGTTTCCTTTTTTTT
TTTCCTTTCATTTGACATCTCAGAGTGCATACAGAAATGGCTGACAAGGTTGAACATTTT
TCTTGCCTCAAGGAAATAGTATGAATGGTGATAAGATATTAAAAGAAGAATTGCATAACT
GATATCAAGAGCATAAGATTCAATCAGATATTTCAATTTCCCCTAACTTTCCTATCAAGC
CCCCGGTTTCTGCGCGTTAAACCCCCC-TACCCCCC-AAAACTCCTAAGATCTCTAATAC
TCCTGTAAACCCCCCGGAAACAGGAAAAGCTCTGGAAGTTATTTTTAGCGCTTCAATGTG
TGTATATTATATTATTATAATA
>T49_EF_DeaSea
CTTAAACTATTCTTTGCCGGGCTCTGCCTCCAATGTAAGTGCAATGCATATATGTATTAT
CACCATTATTTTATGTTAAACATATCCTATATATATATACATACAATTAAAAAGACATAG
AATGAATTTACACATATTTGTCAACAACATTCAATCTAAGAAGAACATAAACCAATAAAT
GGTAAATTCCAACGTATATTATAAAGTTCTAAACGACAGTTTAAGACCGAACACAATAAC
TCATAAGTCAAGATATACCAAGTACCCAACATCCTATTCAATCACAATATTTAATGTAGT
AAGAGCCCACCATCAGTTGATTTCTAAATGTTAACGGTTCTTGAAGGTCAAGGACAATAC
TTGTGGGGGTTTCTATTAGTGAACTATTCCTGGCATCTGGTTCCTATTTCAGGTCCATTA
ATTGTTATAATTCCCCATACTTTCATTGACGCTTGCATAAGTTAATGGTGTTAATACATA
CTCCTCGTTACCCACCATGCCGGGCGTTCTTTCCAGGGTGTGGGGGGTTTCCTTTTTTTT
TTTCCTTTCATTTGACATCTCAGAGTGCATACAGAAATGGCTGACAAGGTTGAACATTTT
TCTTGCCTCAAGGAAATAGTATGAATGGTGATAAGATATTAAAAGAAGAATTGCATAACT
GATATCAAGAGCATAAGATTCAATCAGATATTTCAATTTCCCCTAACTTTCCTATCAAGC
CCCCGGTTTCTGCGCGTTAAACCCCCC-TACCCCCC-AAAACTCCTAAGATCTCTAATAC
TCCTGTAAACCCCCCGGAAACAGGAAAAGCTCTGGAAGTTATTTTTAGCGCTTCAATGTG
TGTATATTATATTATTATAATA
>T56_EF_DeaSea
CTTAAACTATTCTTTGCCGGGCTCTGCCTCCAATGTAAGTGCAATGCATATATGTATTAT
CACCATTATTTTATGTTAAACATATCCTATATATATATACATACAATTAAAAAGACATAG
AATGAATTTACACATATTTGTCAACAACATTCAATCTAAGAAGAACATAAACCAATAAAT
GGTAAATTCCAACGTATATTATAAAGTTCTAAACGACAGTTTAAGACCGAACACAATAAC
TCATAAGTCAAGATATACCAAGTACCCAACATCCTATTCAATCACAATATTTAATGTAGT
AAGAGCCCACCATCAGTTGATTTCTAAATGTTAACGGTTCTTGAAGGTCAAGGACAATAC
TTGTGGGGGTTTCTATTAGTGAACTATTCCTGGCATCTGGTTCCTATTTCAGGTCCATTA
ATTGTTATAATTCCCCATACTTTCATTGACGCTTGCATAAGTTAATGGTGTTAATACATA
CTCCTCGTTACCCACCATGCCGGGCGTTCTTTCCAGGGTGTGGGGGGTTTCCTTTTTTTT
TTTCCTTTCATTTGACATCTCAGAGTGCATACAGAAATGGCTGACAAGGTTGAACATTTT
TCTTGCCTCAAGGAAATAGTATGAATGGTGATAAGATATTAAAAGAAGAATTGCATAACT
GATATCAAGAGCATAAGATTCAATCAGATATTTCAATTTCCCCTAACTTTCCTATCAAGC
CCCCGGTTTCTGCGCGTTAAACCCCCC-TACCCCCC-AAAACTCCTAAGATCTCTAATAC
TCCTGTAAACCCCCCGGAAACAGGAAAAGCTCTGGAAGTTATTTTTAGCGCTTCAATGTG
TGTATATTATATTATTATAATA
>T222_EF_DeaSea
CTTAAACTATTCTTTGCCGGGCTCTGCCTCCAATGTAAGTGCAATGCATATATGTATTAT
CACCATTATTTTATGTTAAACATATCCTATATATATATACATACAATTAAAAAGACATAG
AATGAATTTACACATATTTGTCAACAACATTCAATCTAAGAAGAACATAAACCAATAAAT
GGTAAATTCCAACGTATATTATAAAGTTCTAAACGACAGTTTAAGACCGAACACAATAAC
TCATAAGTCAAGATATACCAAGTACCCAACATCCTATTCAATCACAATATTTAATGTAGT
AAGAGCCCACCATCAGTTGATTTCTAAATGTTAACGGTTCTTGAAGGTCAAGGACAATAC
TTGTGGGGGTTTCTATTAGTGAACTATTCCTGGCATCTGGTTCCTATTTCAGGTCCATTA
ATTGTTATAATTCCCCATACTTTCATTGACGCTTGCATAAGTTAATGGTGTTAATACATA
CTCCTCGTTACCCACCATGCCGGGCGTTCTTTCCAGGGTGTGGGGGGTTTCCTTTTTTTT
TTTCCTTTCATTTGACATCTCAGAGTGCATACAGAAATGGCTGACAAGGTTGAACATTTT
TCTTGCCTCAAGGAAATAGTATGAATGGTGATAAGATATTAAAAGAAGAATTGCATAACT
GATATCAAGAGCATAAGATTCAATCAGATATTTCAATTTCCCCTAACTTTCCTATCAAGC
CCCCGGTTTCTGCGCGTTAAACCCCCC-TACCCCCC-AAAACTCCTAAGATCTCTAATAC
TCCTGTAAACCCCCCGGAAACAGGAAAAGCTCTGGAAGTTATTTTTAGCGCTTCAATGTG
TGTATATTATATTATTATAATA
>T45_EF_DeaSea
CTTAAACTATTCTTTGCCGGGCTCTGCCTCCAATGTAAGTGCAATGCATATATGTATTAT
CACCATTATTTTATGTTAAACATATCCTATATATATATACATACAATTAAAAAGACATAG
AATGAATTTACACATATTTGTCAACAACATTCAATCTAAGAAGAACATAAACCAATAAAT
GGTAAATTCCAACGTATATTATAAAGTTCTAAACGACAGTTTAAGACCGAACACAATAAC
TCATAAGTCAAGATATACCAAGTACCCAACATCCTATTCAATCACAATATTTAATGTAGT
AAGAGCCCACCATCAGTTGATTTCTAAATGTTAACGGTTCTTGAAGGTCAAGGACAATAC
TTGTGGGGGTTTCTATTAGTGAACTATTCCTGGCATCTGGTTCCTATTTCAGGTCCATTA
ATTGTTATAATTCCCCATACTTTCATTGACGCTTGCATAAGTTAATGGTGTTAATACATA
CTCCTCGTTACCCACCATGCCGGGCGTTCTTTCCAGGGTGTGGGGGGTTTCCTTTTTTTT
TTTCCTTTCATTTGACATCTCAGAGTGCATACAGAAATGGCTGACAAGGTTGAACATTTT
TCTTGCCTCAAGGAAATAGTATGAATGGTGATAAGATATTAAAAGAAGAATTGCATAACT
GATATCAAGAGCATAAGATTCAATCAGATATTTCAATTTCCCCTAACTTTCCTATCAAGC
CCCCGGTTTCTGCGCGTTAAACCCCCC-TACCCCCC-AAAACTCCTAAGATCTCTAATAC
TCCTGTAAACCCCCCGGAAACAGGAAAAGCTCTGGAAGTTATTTTTAGCGCTTCAATGTG
TGTATATTATATTATTATAATA
>T224_EF_DeaSea
CTTAAACTATTCTTTGCCGGGCTCTGCCTCCAATGTAAGTGCAATGCATATATGTATTAT
CACCATTATTTTATGTTAAACATATCCTATATATATATACATACAATTAAAAAGACATAG
AATGAATTTACACATATTTGTCAACAACATTCAATCTAAGAAGAACATAAACCAATAAAT
GGTAAATTCCAACGTATATTATAAAGTTCTAAACGACAGTTTAAGACCGAACACAATAAC
TCATAAGTCAAGATATACCAAGTACCCAACATCCTATTCAATCACAATATTTAATGTAGT
AAGAGCCCACCATCAGTTGATTTCTAAATGTTAACGGTTCTTGAAGGTCAAGGACAATAC
TTGTGGGGGTTTCTATTAGTGAACTATTCCTGGCATCTGGTTCCTATTTCAGGTCCATTA
ATTGTTATAATTCCCCATACTTTCATTGACGCTTGCATAAGTTAATGGTGTTAATACATA
CTCCTCGTTACCCACCATGCCGGGCGTTCTTTCCAGGGTGTGGGGGGTTTCCTTTTTTTT
TTTCCTTTCATTTGACATCTCAGAGTGCATACAGAAATGGCTGACAAGGTTGAACATTTT
TCTTGCCTCAAGGAAATAGTATGAATGGTGATAAGATATTAAAAGAAGAATTGCATAACT
GATATCAAGAGCATAAGATTCAATCAGATATTTCAATTTCCCCTAACTTTCCTATCAAGC
CCCCGGTTTCTGCGCGTTAAACCCCCC-TACCCCCC-AAAACTCCTAAGATCTCTAATAC
TCCTGTAAACCCCCCGGAAACAGGAAAAGCTCTGGAAGTTATTTTTAGCGCTTCAATGTG
TGTATATTATATTATTATAATA
>T207_NH_Artificial_DeaSea
CTTAAACTATTCTTTGCCGGGCTCTGCCTCCAATGTAAGTGCAATGCATATATGTATTAT
CACCATTATTTTATGTTAAACATATCCTATATATATATACATACAATTAAAAAGACATAG
AATGAATTTACACATATTTGTCAACAACATTCAATCTAAGAAGAACATAAACCAATAAAT
GGTGAATTCCAACGTATATTATAAAGTTCTAAACGACAGTTTAAGACCGAACACAATAAC
TCATAAGTCAAGATATACCAAGTACCCAACATCCTATTCAATTACAATATTTAATGTAGT
AAGAGCCCACCATCAGTTGATTTCTAAATGTTAACGGTTCTTGAAGGTCAAGGACAATAC
TTGTGGGGGTTTCTATTAGTGAACTATTCCTGGCATCTGGTTCCTATTTCAGGTCCATTA
ATTGTTATAATTCCCCATACTTTCATTGACGCTTGCATAAGTTAATGGTGTTAATACATA
CTCCTCGTTACCCACCATGCCGGGCGTTCTTTCCAGGGTGTGGGGGGTTTCCTTTTTTTT
TTTCCTTTCATTTGACATCTCAGAGTGCATACAGAAATGGTTGACAAGGTTGAACATTTT
TCTTGCCTCAAGGAAATAGTATGAATGGTGATAAGATATTAAAAGAAGAATTGCATAACT
GATATCAAGAGCATAAGATTCAATCAGATATTTCAATTTCCCCTAACTTTCCTATCAAGC
CCCCGGTTTCTGCGCGTTAAACCCCCCCTACCCCCC-AAAACTCCTAAGATCTCTAATAC
TCCTGTAAACCCCCCGGAAACAGGAAAAGCTCTGGAAGTTATTTTTAGCGCTTCAATGTG
TGTATATTATATTATTATAATA
>Tbeta_NH_Artificial_DeaSea
CTTAAACTATTCTTTGCCGGGCTCTGCCTCCAATGTAAGTGCAATGCATATATGTATTAT
CACCATTATTTTATGTTAAACATATCCTATATATATATACATACAATTAAAAAGACATAG
AATGAATTTACACATATTTGTCAACAACATTCAATCTAAGAAGAACATAAACCAATAAAT
GGTGAATTCCAACGTATATTATAAAGTTCTAAACGACAGTTTAAGACCGAACACAATAAC
TCATAAGTCAAGATATACCAAGTACCCAACATCCTATTCAATTACAATATTTAATGTAGT
AAGAGCCCACCATCAGTTGATTTCTAAATGTTAACGGTTCTTGAAGGTCAAGGACAATAC
TTGTGGGGGTTTCTATTAGTGAACTATTCCTGGCATCTGGTTCCTATTTCAGGTCCATTA
ATTGTTATAATTCCCCATACTTTCATTGACGCTTGCATAAGTTAATGGTGTTAATACATA
CTCCTCGTTACCCACCATGCCGGGCGTTCTTTCCAGGGTGTGGGGGGTTTCCTTTTTTTT
TTTCCTTTCATTTGACATCTCAGAGTGCATACAGAAATGGTTGACAAGGTTGAACATTTT
TCTTGCCTCAAGGAAATAGTATGAATGGTGATAAGATATTAAAAGAAGAATTGCATAACT
GATATCAAGAGCATAAGATTCAATCAGATATTTCAATTTCCCCTAACTTTCCTATCAAGC
CCCCGGTTTCTGCGCGTTAAACCCCCCCTACCCCCC-AAAACTCCTAAGATCTCTAATAC
TCCTGTAAACCCCCCGGAAACAGGAAAAGCTCTGGAAGTTATTTTTAGCGCTTCAATGTG
TGTATATTATATTATTATAATA
>T208_NH_Artificial_DeaSea
CTTAAACTATTCTTTGCCGGGCTCTGCCTCCAATGTAAGTGCAATGCATATATGTATTAT
CACCATTATTTTATGTTAAACATATCCTATATATATATACATACAATTAAAAAGACATAG
AATGAATTTACACATATTTGTCAACAACATTCAATCTAAGAAGAACATAAACCAATAAAT
GGTGAATTCCAACGTATATTATAAAGTTCTAAACGACAGTTTAAGACCGAACACAATAAC
TCATAAGTCAAGATATACCAAGTACCCAACATCCTATTCAATTACAATATTTAATGTAGT
AAGAGCCCACCATCAGTTGATTTCTAAATGTTAACGGTTCTTGAAGGTCAAGGACAATAC
TTGTGGGGGTTTCTATTAGTGAACTATTCCTGGCATCTGGTTCCTATTTCAGGTCCATTA
ATTGTTATAATTCCCCATACTTTCATTGACGCTTGCATAAGTTAATGGTGTTAATACATA
CTCCTCGTTACCCACCATGCCGGGCGTTCTTTCCAGGGTGTGGGGGGTTTCCTTTTTTTT
TTTCCTTTCATTTGACATCTCAGAGTGCATACAGAAATGGTTGACAAGGTTGAACATTTT
TCTTGCCTCAAGGAAATAGTATGAATGGTGATAAGATATTAAAAGAAGAATTGCATAACT
GATATCAAGAGCATAAGATTCAATCAGATATTTCAATTTCCCCTAACTTTCCTATCAAGC
CCCCGGTTTCTGCGCGTTAAACCCCCCCTACCCCCC-AAAACTCCTAAGATCTCTAATAC
TCCTGTAAACCCCCCGGAAACAGGAAAAGCTCTGGAAGTTATTTTTAGCGCTTCAATGTG
TGTATATTATATTATTATAATA
>T210_NH_Artificial_DeaSea
CTTAAACTATTCTTTGCCGGGCTCTGCCTCCAATGTAAGTGCAATGCATATATGTATTAT
CACCATTATTTTATGTTAAACATATCCTATATATATATACATACAATTAAAAAGACATAG
AATGAATTTACACATATTTGTCAACAACATTCAATCTAAGAAGAACATAAACCAATAAAT
GGTGAATTCCAACGTATATTATAAAGTTCTAAACGACAGTTTAAGACCGAACACAATAAC
TCATAAGTCAAGATATACCAAGTACCCAACATCCTATTCAATTACAATATTTAATGTAGT
AAGAGCCCACCATCAGTTGATTTCTAAATGTTAACGGTTCTTGAAGGTCAAGGACAATAC
TTGTGGGGGTTTCTATTAGTGAACTATTCCTGGCATCTGGTTCCTATTTCAGGTCCATTA
ATTGTTATAATTCCCCATACTTTCATTGACGCTTGCATAAGTTAATGGTGTTAATACATA
CTCCTCGTTACCCACCATGCCGGGCGTTCTTTCCAGGGTGTGGGGGGTTTCCTTTTTTTT
TTTCCTTTCATTTGACATCTCAGAGTGCATACAGAAATGGTTGACAAGGTTGAACATTTT
TCTTGCCTCAAGGAAATAGTATGAATGGTGATAAGATATTAAAAGAAGAATTGCATAACT
GATATCAAGAGCATAAGATTCAATCAGATATTTCAATTTCCCCTAACTTTCCTATCAAGC
CCCCGGTTTCTGCGCGTTAAACCCCCCCTACCCCCC-AAAACTCCTAAGATCTCTAATAC
TCCTGTAAACCCCCCGGAAACAGGAAAAGCTCTGGAAGTTATTTTTAGCGCTTCAATGTG
TGTATATTATATTATTATAATA
>T211_NH_Artificial_DeaSea
CTTAAACTATTCTTTGCCGGGCTCTGCCTCCAATGTAAGTGCAATGCATATATGTATTAT
CACCATTATTTTATGTTAAACATATCCTATATATATATACATACAATTAAAAAGACATAG
AATGAATTTACACATATTTGTCAACAACATTCAATCTAAGAAGAACATAAACCAATAAAT
GGTGAATTCCAACGTATATTATAAAGTTCTAAACGACAGTTTAAGACCGAACACAATAAC
TCATAAGTCAAGATATACCAAGTACCCAACATCCTATTCAATTACAATATTTAATGTAGT
AAGAGCCCACCATCAGTTGATTTCTAAATGTTAACGGTTCTTGAAGGTCAAGGACAATAC
TTGTGGGGGTTTCTATTAGTGAACTATTCCTGGCATCTGGTTCCTATTTCAGGTCCATTA
ATTGTTATAATTCCCCATACTTTCATTGACGCTTGCATAAGTTAATGGTGTTAATACATA
CTCCTCGTTACCCACCATGCCGGGCGTTCTTTCCAGGGTGTGGGGGGTTTCCTTTTTTTT
TTTCCTTTCATTTGACATCTCAGAGTGCATACAGAAATGGTTGACAAGGTTGAACATTTT
TCTTGCCTCAAGGAAATAGTATGAATGGTGATAAGATATTAAAAGAAGAATTGCATAACT
GATATCAAGAGCATAAGATTCAATCAGATATTTCAATTTCCCCTAACTTTCCTATCAAGC
CCCCGGTTTCTGCGCGTTAAACCCCCCCTACCCCCC-AAAACTCCTAAGATCTCTAATAC
TCCTGTAAACCCCCCGGAAACAGGAAAAGCTCTGGAAGTTATTTTTAGCGCTTCAATGTG
TGTATATTATATTATTATAATA
>T205_NH_Artificial_DeaSea
CTTAAACTATTCTTTGCCGGGCTCTGCCTCCAATGTAAGTGCAATGCATATATGTATTAT
CACCATTATTTTATGTTAAACATATCCTATATATATATACATACAATTAAAAAGACATAG
AATGAATTTACACATATTTGTCAACAACATTCAATCTAAGAAGAACATAAACCAATAAAT
GGTGAATTCCAACGTATATTATAAAGTTCTAAACGACAGTTTAAGACCGAACACAATAAC
TCATAAGTCAAGATATACCAAGTACCCAACATCCTATTCAATTACAATATTTAATGTAGT
AAGAGCCCACCATCAGTTGATTTCTAAATGTTAACGGTTCTTGAAGGTCAAGGACAATAC
TTGTGGGGGTTTCTATTAGTGAACTATTCCTGGCATCTGGTTCCTATTTCAGGTCCATTA
ATTGTTATAATTCCCCATACTTTCATTGACGCTTGCATAAGTTAATGGTGTTAATACATA
CTCCTCGTTACCCACCATGCCGGGCGTTCTTTCCAGGGTGTGGGGGGTTTCCTTTTTTTT
TTTCCTTTCATTTGACATCTCAGAGTGCATACAGAAATGGTTGACAAGGTTGAACATTTT
TCTTGCCTCAAGGAAATAGTATGAATGGTGATAAGATATTAAAAGAAGAATTGCATAACT
GATATCAAGAGCATAAGATTCAATCAGATATTTCAATTTCCCCTAACTTTCCTATCAAGC
CCCCGGTTTCTGCGCGTTAAACCCCCCCTACCCCCC-AAAACTCCTAAGATCTCTAATAC
TCCTGTAAACCCCCCGGAAACAGGAAAAGCTCTGGAAGTTATTTTTAGCGCTTCAATGTG
TGTATATTATATTATTATAATA
>T209_NH_Artificial_DeaSea
CTTAAACTATTCTTTGCCGGGCTCTGCCTCCAATGTAAGTGCAATGCATATATGTATTAT
CACCATTATTTTATGTTAAACATATCCTATATATATATACATACAATTAAAAAGACATAG
AATGAATTTACACATATTTGTCAACAACATTCAATCTAAGAAGAACATAAACCAATAAAT
GGTGAATTCCAACGTATATTATAAAGTTCTAAACGACAGTTTAAGACCGAACACAATAAC
TCATAAGTCAAGATATACCAAGTACCCAACATCCTATTCAATTACAATATTTAATGTAGT
AAGAGCCCACCATCAGTTGATTTCTAAATGTTAACGGTTCTTGAAGGTCAAGGACAATAC
TTGTGGGGGTTTCTATTAGTGAACTATTCCTGGCATCTGGTTCCTATTTCAGGTCCATTA
ATTGTTATAATTCCCCATACTTTCATTGACGCTTGCATAAGTTAATGGTGTTAATACATA
CTCCTCGTTACCCACCATGCCGGGCGTTCTTTCCAGGGTGTGGGGGGTTTCCTTTTTTTT
TTTCCTTTCATTTGACATCTCAGAGTGCATACAGAAATGGTTGACAAGGTTGAACATTTT
TCTTGCCTCAAGGAAATAGTATGAATGGTGATAAGATATTAAAAGAAGAATTGCATAACT
GATATCAAGAGCATAAGATTCAATCAGATATTTCAATTTCCCCTAACTTTCCTATCAAGC
CCCCGGTTTCTGCGCGTTAAACCCCCCCTACCCCCC-AAAACTCCTAAGATCTCTAATAC
TCCTGTAAACCCCCCGGAAACAGGAAAAGCTCTGGAAGTTATTTTTAGCGCTTCAATGTG
TGTATATTATATTATTATAATA
>T204_NH_Artificial_DeaSea
CTTAAACTATTCTTTGCCGGGCTCTGCCTCCAATGTAAGTGCAATGCATATATGTATTAT
CACCATTATTTTATGTTAAACATATCCTATATATATATACATACAATTAAAAAGACATAG
AATGAATTTACACATATTTGTCAACAACATTCAATCTAAGAAGAACATAAACCAATAAAT
GGTGAATTCCAACGTATATTATAAAGTTCTAAACGACAGTTTAAGACCGAACACAATAAC
TCATAAGTCAAGATATACCAAGTACCCAACATCCTATTCAATTACAATATTTAATGTAGT
AAGAGCCCACCATCAGTTGATTTCTAAATGTTAACGGTTCTTGAAGGTCAAGGACAATAC
TTGTGGGGGTTTCTATTAGTGAACTATTCCTGGCATCTGGTTCCTATTTCAGGTCCATTA
ATTGTTATAATTCCCCATACTTTCATTGACGCTTGCATAAGTTAATGGTGTTAATACATA
CTCCTCGTTACCCACCATGCCGGGCGTTCTTTCCAGGGTGTGGGGGGTTTCCTTTTTTTT
TTTCCTTTCATTTGACATCTCAGAGTGCATACAGAAATGGTTGACAAGGTTGAACATTTT
TCTTGCCTCAAGGAAATAGTATGAATGGTGATAAGATATTAAAAGAAGAATTGCATAACT
GATATCAAGAGCATAAGATTCAATCAGATATTTCAATTTCCCCTAACTTTCCTATCAAGC
CCCCGGTTTCTGCGCGTTAAACCCCCCCTACCCCCC-AAAACTCCTAAGATCTCTAATAC
TCCTGTAAACCCCCCGGAAACAGGAAAAGCTCTGGAAGTTATTTTTAGCGCTTCAATGTG
TGTATATTATATTATTATAATA
>T203_NH_Artificial_DeaSea
CTTAAACTATTCTTTGCCGGGCTCTGCCTCCAATGTAAGTGCAATGCATATATGTATTAT
CACCATTATTTTATGTTAAACATATCCTATATATATATACATACAATTAAAAAGACATAG
AATGAATTTACACATATTTGTCAACAACATTCAATCTAAGAAGAACATAAACCAATAAAT
GGTGAATTCCAACGTATATTATAAAGTTCTAAACGACAGTTTAAGACCGAACACAATAAC
TCATAAGTCAAGATATACCAAGTACCCAACATCCTATTCAATTACAATATTTAATGTAGT
AAGAGCCCACCATCAGTTGATTTCTAAATGTTAACGGTTCTTGAAGGTCAAGGACAATAC
TTGTGGGGGTTTCTATTAGTGAACTATTCCTGGCATCTGGTTCCTATTTCAGGTCCATTA
ATTGTTATAATTCCCCATACTTTCATTGACGCTTGCATAAGTTAATGGTGTTAATACATA
CTCCTCGTTACCCACCATGCCGGGCGTTCTTTCCAGGGTGTGGGGGGTTTCCTTTTTTTT
TTTCCTTTCATTTGACATCTCAGAGTGCATACAGAAATGGTTGACAAGGTTGAACATTTT
TCTTGCCTCAAGGAAATAGTATGAATGGTGATAAGATATTAAAAGAAGAATTGCATAACT
GATATCAAGAGCATAAGATTCAATCAGATATTTCAATTTCCCCTAACTTTCCTATCAAGC
CCCCGGTTTCTGCGCGTTAAACCCCCCCTACCCCCC-AAAACTCCTAAGATCTCTAATAC
TCCTGTAAACCCCCCGGAAACAGGAAAAGCTCTGGAAGTTATTTTTAGCGCTTCAATGTG
TGTATATTATATTATTATAATA
>T206_NH_Artificial_DeaSea
CTTAAACTATTCTTTGCCGGGCTCTGCCTCCAATGTAAGTGCAATGCATATATGTATTAT
CACCATTATTTTATGTTAAACATATCCTATATATATATACATACAATTAAAAAGACATAG
AATGAATTTACACATATTTGTCAACAACATTCAATCTAAGAAGAACATAAACCAATAAAT
GGTGAATTCCAACGTATATTATAAAGTTCTAAACGACAGTTTAAGACCGAACACAATAAC
TCATAAGTCAAGATATACCAAGTACCCAACATCCTATTCAATTACAATATTTAATGTAGT
AAGAGCCCACCATCAGTTGATTTCTAAATGTTAACGGTTCTTGAAGGTCAAGGACAATAC
TTGTGGGGGTTTCTATTAGTGAACTATTCCTGGCATCTGGTTCCTATTTCAGGTCCATTA
ATTGTTATAATTCCCCATACTTTCATTGACGCTTGCATAAGTTAATGGTGTTAATACATA
CTCCTCGTTACCCACCATGCCGGGCGTTCTTTCCAGGGTGTGGGGGGTTTCCTTTTTTTT
TTTCCTTTCATTTGACATCTCAGAGTGCATACAGAAATGGTTGACAAGGTTGAACATTTT
TCTTGCCTCAAGGAAATAGTATGAATGGTGATAAGATATTAAAAGAAGAATTGCATAACT
GATATCAAGAGCATAAGATTCAATCAGATATTTCAATTTCCCCTAACTTTCCTATCAAGC
CCCCGGTTTCTGCGCGTTAAACCCCCCCTACCCCCC-AAAACTCCTAAGATCTCTAATAC
TCCTGTAAACCCCCCGGAAACAGGAAAAGCTCTGGAAGTTATTTTTAGCGCTTCAATGTG
TGTATATTATATTATTATAATA
>T551_NH_Artificial_DeaSea
CTTAAACTATTCTTTGCCGGGCTCTGCCTCCAATGTAAGTGCAATGCATATATGTATTAT
CACCATTATTTTATGTTAAACATATCCTATATATATATACATACAATTAAAAAGACATAG
AATGAATTTACACATATTTGTCAACAACATTCAATCTAAGAAGAACATAAACCAATAAAT
GGTGAATTCCAACGTATATTATAAAGTTCTAAACGACAGTTTAAGACCGAACACAATAAC
TCATAAGTCAAGATATACCAAGTACCCAACATCCTATTCAATTACAATATTTAATGTAGT
AAGAGCCCACCATCAGTTGATTTCTAAATGTTAACGGTTCTTGAAGGTCAAGGACAATAC
TTGTGGGGGTTTCTATTAGTGAACTATTCCTGGCATCTGGTTCCTATTTCAGGTCCATTA
ATTGTTATAATTCCCCATACTTTCATTGACGCTTGCATAAGTTAATGGTGTTAATACATA
CTCCTCGTTACCCACCATGCCGGGCGTTCTTTCCAGGGTGTGGGGGGTTTCCTTTTTTTT
TTTCCTTTCATTTGACATCTCAGAGTGCATACAGAAATGGTTGACAAGGTTGAACATTTT
TCTTGCCTCAAGGAAATAGTATGAATGGTGATAAGATATTAAAAGAAGAATTGCATAACT
GATATCAAGAGCATAAGATTCAATCAGATATTTCAATTTCCCCTAACTTTCCTATCAAGC
CCCCGGTTTCTGCGCGTTAAACCCCCCCTACCCCCC-AAAACTCCTAAGATCTCTAATAC
TCCTGTAAACCCCCCGGAAACAGGAAAAGCTCTGGAAGTTATTTTTAGCGCTTCAATGTG
TGTATATTATATTATTATAATA
>T552_NH_Artificial_DeaSea
CTTAAACTATTCTTTGCCGGGCTCTGCCTCCAATGTAAGTGCAATGCATATATGTATTAT
CACCATTATTTTATGTTAAACATATCCTATATATATATACATACAATTAAAAAGACATAG
AATGAATTTACACATATTTGTCAACAACATTCAATCTAAGAAGAACATAAACCAATAAAT
GGTGAATTCCAACGTATATTATAAAGTTCTAAACGACAGTTTAAGACCGAACACAATAAC
TCATAAGTCAAGATATACCAAGTACCCAACATCCTATTCAATTACAATATTTAATGTAGT
AAGAGCCCACCATCAGTTGATTTCTAAATGTTAACGGTTCTTGAAGGTCAAGGACAATAC
TTGTGGGGGTTTCTATTAGTGAACTATTCCTGGCATCTGGTTCCTATTTCAGGTCCATTA
ATTGTTATAATTCCCCATACTTTCATTGACGCTTGCATAAGTTAATGGTGTTAATACATA
CTCCTCGTTACCCACCATGCCGGGCGTTCTTTCCAGGGTGTGGGGGGTTTCCTTTTTTTT
TTTCCTTTCATTTGACATCTCAGAGTGCATACAGAAATGGTTGACAAGGTTGAACATTTT
TCTTGCCTCAAGGAAATAGTATGAATGGTGATAAGATATTAAAAGAAGAATTGCATAACT
GATATCAAGAGCATAAGATTCAATCAGATATTTCAATTTCCCCTAACTTTCCTATCAAGC
CCCCGGTTTCTGCGCGTTAAACCCCCCCTACCCCCC-AAAACTCCTAAGATCTCTAATAC
TCCTGTAAACCCCCCGGAAACAGGAAAAGCTCTGGAAGTTATTTTTAGCGCTTCAATGTG
TGTATATTATATTATTATAATA
>T553_NH_Artificial_DeaSea
CTTAAACTATTCTTTGCCGGGCTCTGCCTCCAATGTAAGTGCAATGCATATATGTATTAT
CACCATTATTTTATGTTAAACATATCCTATATATATATACATACAATTAAAAAGACATAG
AATGAATTTACACATATTTGTCAACAACATTCAATCTAAGAAGAACATAAACCAATAAAT
GGTGAATTCCAACGTATATTATAAAGTTCTAAACGACAGTTTAAGACCGAACACAATAAC
TCATAAGTCAAGATATACCAAGTACCCAACATCCTATTCAATTACAATATTTAATGTAGT
AAGAGCCCACCATCAGTTGATTTCTAAATGTTAACGGTTCTTGAAGGTCAAGGACAATAC
TTGTGGGGGTTTCTATTAGTGAACTATTCCTGGCATCTGGTTCCTATTTCAGGTCCATTA
ATTGTTATAATTCCCCATACTTTCATTGACGCTTGCATAAGTTAATGGTGTTAATACATA
CTCCTCGTTACCCACCATGCCGGGCGTTCTTTCCAGGGTGTGGGGGGTTTCCTTTTTTTT
TTTCCTTTCATTTGACATCTCAGAGTGCATACAGAAATGGTTGACAAGGTTGAACATTTT
TCTTGCCTCAAGGAAATAGTATGAATGGTGATAAGATATTAAAAGAAGAATTGCATAACT
GATATCAAGAGCATAAGATTCAATCAGATATTTCAATTTCCCCTAACTTTCCTATCAAGC
CCCCGGTTTCTGCGCGTTAAACCCCCCCTACCCCCC-AAAACTCCTAAGATCTCTAATAC
TCCTGTAAACCCCCCGGAAACAGGAAAAGCTCTGGAAGTTATTTTTAGCGCTTCAATGTG
TGTATATTATATTATTATAATA
>T555_NH_Artificial_DeaSea
CTTAAACTATTCTTTGCCGGGCTCTGCCTCCAATGTAAGTGCAATGCATATATGTATTAT
CACCATTATTTTATGTTAAACATATCCTATATATATATACATACAATTAAAAAGACATAG
AATGAATTTACACATATTTGTCAACAACATTCAATCTAAGAAGAACATAAACCAATAAAT
GGTGAATTCCAACGTATATTATAAAGTTCTAAACGACAGTTTAAGACCGAACACAATAAC
TCATAAGTCAAGATATACCAAGTACCCAACATCCTATTCAATTACAATATTTAATGTAGT
AAGAGCCCACCATCAGTTGATTTCTAAATGTTAACGGTTCTTGAAGGTCAAGGACAATAC
TTGTGGGGGTTTCTATTAGTGAACTATTCCTGGCATCTGGTTCCTATTTCAGGTCCATTA
ATTGTTATAATTCCCCATACTTTCATTGACGCTTGCATAAGTTAATGGTGTTAATACATA
CTCCTCGTTACCCACCATGCCGGGCGTTCTTTCCAGGGTGTGGGGGGTTTCCTTTTTTTT
TTTCCTTTCATTTGACATCTCAGAGTGCATACAGAAATGGTTGACAAGGTTGAACATTTT
TCTTGCCTCAAGGAAATAGTATGAATGGTGATAAGATATTAAAAGAAGAATTGCATAACT
GATATCAAGAGCATAAGATTCAATCAGATATTTCAATTTCCCCTAACTTTCCTATCAAGC
CCCCGGTTTCTGCGCGTTAAACCCCCCCTACCCCCC-AAAACTCCTAAGATCTCTAATAC
TCCTGTAAACCCCCCGGAAACAGGAAAAGCTCTGGAAGTTATTTTTAGCGCTTCAATGTG
TGTATATTATATTATTATAATA
>T554_NH_Artificial_DeaSea
CTTAAACTATTCTTTGCCGGGCTCTGCCTCCAATGTAAGTGCAATGCATATATGTATTAT
CACCATTATTTTATGTTAAACATATCCTATATATATATACATACAATTAAAAAGACATAG
AATGAATTTACACATATTTGTCAACAACATTCAATCTAAGAAGAACATAAACCAATAAAT
GGTGAATTCCAACGTATATTATAAAGTTCTAAACGACAGTTTAAGACCGAACACAATAAC
TCATAAGTCAAGATATACCAAGTACCCAACATCCTATTCAATTACAATATTTAATGTAGT
AAGAGCCCACCATCAGTTGATTTCTAAATGTTAACGGTTCTTGAAGGTCAAGGACAATAC
TTGTGGGGGTTTCTATTAGTGAACTATTCCTGGCATCTGGTTCCTATTTCAGGTCCATTA
ATTGTTATAATTCCCCATACTTTCATTGACGCTTGCATAAGTTAATGGTGTTAATACATA
CTCCTCGTTACCCACCATGCCGGGCGTTCTTTCCAGGGTGTGGGGGGTTTCCTTTTTTTT
TTTCCTTTCATTTGACATCTCAGAGTGCATACAGAAATGGTTGACAAGGTTGAACATTTT
TCTTGCCTCAAGGAAATAGTATGAATGGTGATAAGATATTAAAAGAAGAATTGCATAACT
GATATCAAGAGCATAAGATTCAATCAGATATTTCAATTTCCCCTAACTTTCCTATCAAGC
CCCCGGTTTCTGCGCGTTAAACCCCCCCTACCCCCC-AAAACTCCTAAGATCTCTAATAC
TCCTGTAAACCCCCCGGAAACAGGAAAAGCTCTGGAAGTTATTTTTAGCGCTTCAATGTG
TGTATATTATATTATTATAATA
>T501_RG_Artificial_Coastal
CTTAAACTATTCTTTGCCGGGCTCTGCCTCCAATGTAAGTGCAATGCATATATGTATTAT
CACCATTATTTTATGTTAAACATATCCTATATATATATACATACAATTAAAAAGACATAG
AATGAATTTACACATATTTGTCAACAACATTCAATCTAAGAAGAACATAAACCAATAAAT
GGTGAATTCCAACGTATATTATAAAGTTCTAAACGACAGTTTAAGACCGAACACAATAAC
TCATAAGTCAAGATATACCAAGTACCCAACATCCTATTCAATTACAATATTTAATGTAGT
AAGAGCCCACCATCAGTTGATTTCTAAATGTTAACGGTTCTTGAAGGTCAAGGACAGTAC
TTGTGGGGGTTTCTATTAGTGAACTATTCCTGGCATCTGGTTCCTATTTCAGGTCCATTA
ATTGTTATAATTCCCCATACTTTCATTGACGCTTGCATAAGTTAATGGTGTTAATACATA
CTCCTCGTTACCCACCATGCCGGGCGTTCTTTCCAGGGTGTGGGGGGTTTCCTTTTTTTT
TTTCCTTTCATTTGACATCTCAGAGTGCATACAGAAATGGTTGACAAGGTTGAACATTTT
TCTTGCCTCAAGGAAATAGTATGAATGGTGATAAGATATTAAAAGAAGAATTGCATAACT
GATATCAAGAGCATAAGATTCAATCAGATATTTCAATTTCCCCTAACTTTCCTATCAAGC
CCCCGGTTTCTGCGCGTTAAACCCCCCCTACCCCCC-AAAACTCCTAAGATCTCTAATAC
TCCTGTAAACCCCCCGGAAACAGGAAAAGCTCTGGAAGTTATTTTTAGCGCTTCAATGTG
TGTATATTATATTATTATAATA
>T502_RG_Artificial_Coastal
CTTAAACTATTCTTTGCCGGGCTCTGCCTCCAATGTAAGTGCAATGCATATATGTATTAT
CACCATTATTTTATGTTAAACATATCCTATATATATATACATACAATTAAAAAGACATAG
AATGAATTTACACATATTTGTCAACAACATTCAATCTAAGAAGAACATAAACCAATAAAT
GGTGAATTCCAACGTATATTATAAAGTTCTAAACGACAGTTTAAGACCGAACACAATAAC
TCATAAGTCAAGATATACCAAGTACCCAACATCCTATTCAATTACAATATTTAATGTAGT
AAGAGCCCACCATCAGTTGATTTCTAAATGTTAACGGTTCTTGAAGGTCAAGGACAGTAC
TTGTGGGGGTTTCTATTAGTGAACTATTCCTGGCATCTGGTTCCTATTTCAGGTCCATTA
ATTGTTATAATTCCCCATACTTTCATTGACGCTTGCATAAGTTAATGGTGTTAATACATA
CTCCTCGTTACCCACCATGCCGGGCGTTCTTTCCAGGGTGTGGGGGGTTTCCTTTTTTTT
TTTCCTTTCATTTGACATCTCAGAGTGCATACAGAAATGGTTGACAAGGTTGAACATTTT
TCTTGCCTCAAGGAAATAGTATGAATGGTGATAAGATATTAAAAGAAGAATTGCATAACT
GATATCAAGAGCATAAGATTCAATCAGATATTTCAATTTCCCCTAACTTTCCTATCAAGC
CCCCGGTTTCTGCGCGTTAAACCCCCCCTACCCCCC-AAAACTCCTAAGATCTCTAATAC
TCCTGTAAACCCCCCGGAAACAGGAAAAGCTCTGGAAGTTATTTTTAGCGCTTCAATGTG
TGTATATTATATTATTATAATA
>T503_RG_Artificial_Coastal
CTTAAACTATTCTTTGCCGGGCTCTGCCTCCAATGTAAGTGCAATGCATATATGTATTAT
CACCATTATTTTATGTTAAACATATCCTATATATATATACATACAATTAAAAAGACATAG
AATGAATTTACACATATTTGTCAACAACATTCAATCTAAGAAGAACATAAACCAATAAAT
GGTAAATTCCAACGTATATTATAAAGTTCTAAACGACAGTTTAAGACCGAACACAATAAC
TCATAAGTCAAGATATACCAAGTACCCAACATCCTATTCAATTACAATATTTAATGTAGT
AAGAGCCCACCATCAGTTGATTTCTGAATGTTAACGGTTCTTGAAGGTCAAGGACAATAC
TTGTGGGGGTTTCTATTAGTGAACTATTCCTGGCATCTGGTTCCTATTTCAGGTCCATTA
ATTGTTATAATTCCCCATACTTTCATTGACGCTTGCATAAGTTAATGGTGTTAATACATA
CTCCTCGTTACCCACCATGCCGGGCGTTCTTTCCAGGGTGTGGGGGGTTTCCTTTTTTTT
TTTCCTTTCATTTGACATCTCAGAGTGCATACAGAAATGGTTGACAAGGTTGAACATTTT
TCTTGCCTCAAGGAAATAGTATGAATGGTGATAAGATATTAAAAGAAGAATTGCATAACT
GATATCAAGAGCATAAGATTCAATCAGATATTTCAATTTCCCCTAACTTTCCTATCAAGC
CCCCGGTTTCTGCGCGTTAAACCCCCC-TACCCCCC-AAAACTCCTAAGATCTCTAATAC
TCCTGTAAACCCCCCGGAAACAGGAAAAGCTCTGGAAGTTATTTTTAGCGCTTCAATGTG
TGTATATTATATTATTATAATA
>T504_RG_Artificial_Coastal
CTTAAACTATTCTTTGCCGGGCTCTGCCTCCAATGTAAGTGCAATGCATATATGTATTAT
CACCATTATTTTATGTTAAACATATCCTATATATATATACATACAATTAAAAAGACATAG
AATGAATTTACACATATTTGTCAACAACATTCAATCTAAGAAGAACATAAACCAATAAAT
GGTGAATTCCAACGTATATTATAAAGTTCTAAACGACAGTTTAAGACCGAACACAATAAC
TCATAAGTCAAGATATACCAAGTACCCAACATCCTATTCAATTACAATATTTAATGTAGT
AAGAGCCCACCATCAGTTGATTTCTAAATGTTAACGGTTCTTGAAGGTCAAGGACAGTAC
TTGTGGGGGTTTCTATTAGTGAACTATTCCTGGCATCTGGTTCCTATTTCAGGTCCATTA
ATTGTTATAATTCCCCATACTTTCATTGACGCTTGCATAAGTTAATGGTGTTAATACATA
CTCCTCGTTACCCACCATGCCGGGCGTTCTTTCCAGGGTGTGGGGGGTTTCCTTTTTTTT
TTTCCTTTCATTTGACATCTCAGAGTGCATACAGAAATGGTTGACAAGGTTGAACATTTT
TCTTGCCTCAAGGAAATAGTATGAATGGTGATAAGATATTAAAAGAAGAATTGCATAACT
GATATCAAGAGCATAAGATTCAATCAGATATTTCAATTTCCCCTAACTTTCCTATCAAGC
CCCCGGTTTCTGCGCGTTAAACCCCCCCTACCCCCC-AAAACTCCTAAGATCTCTAATAC
TCCTGTAAACCCCCCGGAAACAGGAAAAGCTCTGGAAGTTATTTTTAGCGCTTCAATGTG
TGTATATTATATTATTATAATA
>T505_RG_Artificial_Coastal
CTTAAACTATTCTTTGCCGGGCTCTGCCTCCAATGTAAGTGCAATGCATATATGTATTAT
CACCATTATTTTATGTTAAACATATCCTATATATATATACATACAATTAAAAAGACATAG
AATGAATTTACACATATTTGTCAACAACATTCAATCTAAGAAGAACATAAACCAATAAAT
GGTGAATTCCAACGTATATTATAAAGTTCTAAACGACAGTTTAAGACCGAACACAATAAC
TCATAAGTCAAGATATACCAAGTACCCAACATCCTATTCAATTACAATATTTAATGTAGT
AAGAGCCCACCATCAGTTGATTTCTAAATGTTAACGGTTCTTGAAGGTCAAGGACAATAC
TTGTGGGGGTTTCTATTAGTGAACTATTCCTGGCATCTGGTTCCTATTTCAGGTCCATTA
ATTGTTATAATTCCCCATACTTTCATTGACGCTTGCATAAGTTAATGGTGTTAATACATA
CTCCTCGTTACCCACCATGCCGGGCGTTCTTTCCAGGGTGTGGGGGGTTTCCTTTTTTTT
TTTCCTTTCATTTGACATCTCAGAGTGCATACAGAAATGGTTGACAAGGTTGAACATTTT
TCTTGCCTCAAGGAAATAGTATGAATGGTGATAAGATATTAAAAGAAGAATTGCATAACT
GATATCAAGAGCATAAGATTCAATCAGATATTTCAATTTCCCCTAACTTTCCTATCAAGC
CCCCGGTTTCTGCGCGTTAAACCCCCCCTACCCCCC-AAAACTCCTAAGATCTCTAATAC
TCCTGTAAACCCCCCGGAAACAGGAAAAGCTCTGGAAGTTATTTTTAGCGCTTCAATGTG
TGTATATTATATTATTATAATA
>T506_RG_Artificial_Coastal
CTTAAACTATTCTTTGCCGGGCTCTGCCTCCAATGTAAGTGCAATGCATATATGTATTAT
CACCATTATTTTATGTTAAACATATCCTATATATATATACATACAATTAAAAAGACATAG
AATGAATTTACACATATTTGTCAACAACATTCAATCTAAGAAGAACATAAACCAATAAAT
GGTAAATTCCAACGTATATTATAAAGTTCTAAACGACAGTTTAAGACCGAACACAATAAC
TCATAAGTCAAGATATACCAAGTACCCAACATCCTATTCAATTACAATATTTAATGTAGT
AAGAGCCCACCATCAGTTGATTTCTGAATGTTAACGGTTCTTGAAGGTCAAGGACAATAC
TTGTGGGGGTTTCTATTAGTGAACTATTCCTGGCATCTGGTTCCTATTTCAGGTCCATTA
ATTGTTATAATTCCCCATACTTTCATTGACGCTTGCATAAGTTAATGGTGTTAATACATA
CTCCTCGTTACCCACCATGCCGGGCGTTCTTTCCAGGGTGTGGGGGGTTTCCTTTTTTTT
TTTCCTTTCATTTGACATCTCAGAGTGCATACAGAAATGGTTGACAAGGTTGAACATTTT
TCTTGCCTCAAGGAAATAGTATGAATGGTGATAAGATATTAAAAGAAGAATTGCATAACT
GATATCAAGAGCATAAGATTCAATCAGATATTTCAATTTCCCCTAACTTTCCTATCAAGC
CCCCGGTTTCTGCGCGTTAAACCCCCC-TACCCCCC-AAAACTCCTAAGATCTCTAATAC
TCCTGTAAACCCCCCGGAAACAGGAAAAGCTCTGGAAGTTATTTTTAGCGCTTCAATGTG
TGTATATTATATTATTATAATA
>T507_RG_Artificial_Coastal
CTTAAACTATTCTTTGCCGGGCTCTGCCTCCAATGTAAGTGCAATGCATATATGTATTAT
CACCATTATTTTATGTTAAACATATCCTATATATATATACATACAATTAAAAAGACATAG
AATGAATTTACACATATTTGTCAACAACATTCAATCTAAGAAGAACATAAACCAATAAAT
GGTGAATTCCAACGTATATTATAAAGTTCTAAACGACAGTTTAAGACCGAACACAATAAC
TCATAAGTCAAGATATACCAAGTACCCAACATCCTATTCAATTACAATATTTAATGTAGT
AAGAGCCCACCATCAGTTGATTTCTAAATGTTAACGGTTCTTGAAGGTCAAGGACAGTAC
TTGTGGGGGTTTCTATTAGTGAACTATTCCTGGCATCTGGTTCCTATTTCAGGTCCATTA
ATTGTTATAATTCCCCATACTTTCATTGACGCTTGCATAAGTTAATGGTGTTAATACATA
CTCCTCGTTACCCACCATGCCGGGCGTTCTTTCCAGGGTGTGGGGGGTTTCCTTTTTTTT
TTTCCTTTCATTTGACATCTCAGAGTGCATACAGAAATGGTTGACAAGGTTGAACATTTT
TCTTGCCTCAAGGAAATAGTATGAATGGTGATAAGATATTAAAAGAAGAATTGCATAACT
GATATCAAGAGCATAAGATTCAATCAGATATTTCAATTTCCCCTAACTTTCCTATCAAGC
CCCCGGTTTCTGCGCGTTAAACCCCCCCTACCCCCC-AAAACTCCTAAGATCTCTAATAC
TCCTGTAAACCCCCCGGAAACAGGAAAAGCTCTGGAAGTTATTTTTAGCGCTTCAATGTG
TGTATATTATATTATTATAATA
>T508_RG_Artificial_Coastal
CTTAAACTATTCTTTGCCGGGCTCTGCCTCCAATGTAAGTGCAATGCATATATGTATTAT
CACCATTATTTTATGTTAAACATATCCTATATATATATACATACAATTAAAAAGACATAG
AATGAATTTACACATATTTGTCAACAACATTCAATCTAAGAAGAACATAAACCAATAAAT
GGTAAATTCCAACGTATATTATAAAGTTCTAAACGACAGTTTAAGACCGAACACAATAAC
TCATAAGTCAAGATATACCAAGTACCCAACATCCTATTCAATTACAATATTTAATGTAGT
AAGAGCCCACCATCAGTTGATTTCTGAATGTTAACGGTTCTTGAAGGTCAAGGACAATAC
TTGTGGGGGTTTCTATTAGTGAACTATTCCTGGCATCTGGTTCCTATTTCAGGTCCATTA
ATTGTTATAATTCCCCATACTTTCATTGACGCTTGCATAAGTTAATGGTGTTAATACATA
CTCCTCGTTACCCACCATGCCGGGCGTTCTTTCCAGGGTGTGGGGGGTTTCCTTTTTTTT
TTTCCTTTCATTTGACATCTCAGAGTGCATACAGAAATGGTTGACAAGGTTGAACATTTT
TCTTGCCTCAAGGAAATAGTATGAATGGTGATAAGATATTAAAAGAAGAATTGCATAACT
GATATCAAGAGCATAAGATTCAATCAGATATTTCAATTTCCCCTAACTTTCCTATCAAGC
CCCCGGTTTCTGCGCGTTAAACCCCCC-TACCCCCC-AAAACTCCTAAGATCTCTAATAC
TCCTGTAAACCCCCCGGAAACAGGAAAAGCTCTGGAAGTTATTTTTAGCGCTTCAATGTG
TGTATATTATATTATTATAATA
>T509_RG_Artificial_Coastal
CTTAAACTATTCTTTGCCGGGCTCTGCCTCCAATGTAAGTGCAATGCATATATGTATTAT
CACCATTATTTTATGTTAAACATATCCTATATATATATACATACAATTAAAAAGACATAG
AATGAATTTACACATATTTGTCAACAACATTCAATCTAAGAAGAACATAAACCAATAAAT
GGTAAATTCCAACGTATATTATAAAGTTCTAAACGACAGTTTAAGACCGAACACAATAAC
TCATAAGTCAAGATATACCAAGTACCCAACATCCTATTCAATTACAATATTTAATGTAGT
AAGAGCCCACCATCAGTTGATTTCTGAATGTTAACGGTTCTTGAAGGTCAAGGACAATAC
TTGTGGGGGTTTCTATTAGTGAACTATTCCTGGCATCTGGTTCCTATTTCAGGTCCATTA
ATTGTTATAATTCCCCATACTTTCATTGACGCTTGCATAAGTTAATGGTGTTAATACATA
CTCCTCGTTACCCACCATGCCGGGCGTTCTTTCCAGGGTGTGGGGGGTTTCCTTTTTTTT
TTTCCTTTCATTTGACATCTCAGAGTGCATACAGAAATGGTTGACAAGGTTGAACATTTT
TCTTGCCTCAAGGAAATAGTATGAATGGTGATAAGATATTAAAAGAAGAATTGCATAACT
GATATCAAGAGCATAAGATTCAATCAGATATTTCAATTTCCCCTAACTTTCCTATCAAGC
CCCCGGTTTCTGCGCGTTAAACCCCCC-TACCCCCC-AAAACTCCTAAGATCTCTAATAC
TCCTGTAAACCCCCCGGAAACAGGAAAAGCTCTGGAAGTTATTTTTAGCGCTTCAATGTG
TGTATATTATATTATTATAATA
>T510_RG_Artificial_Coastal
CTTAAACTATTCTTTGCCGGGCTCTGCCTCCAATGTAAGTGCAATGCATATATGTATTAT
CACCATTATTTTATGTTAAACATATCCTATATATATATACATACAATTAAAAAGACATAG
AATGAATTTACACATATTTGTCAACAACATTCAATCTAAGAAGAACATAAACCAATAAAT
GGTAAATTCCAACGTATATTATAAAGTTCTAAACGACAGTTTAAGACCGAACACAATAAC
TCATAAGTCAAGATATACCAAGTACCCAACATCCTATTCAATTACAATATTTAATGTAGT
AAGAGCCCACCATCAGTTGATTTCTGAATGTTAACGGTTCTTGAAGGTCAAGGACAATAC
TTGTGGGGGTTTCTATTAGTGAACTATTCCTGGCATCTGGTTCCTATTTCAGGTCCATTA
ATTGTTATAATTCCCCATACTTTCATTGACGCTTGCATAAGTTAATGGTGTTAATACATA
CTCCTCGTTACCCACCATGCCGGGCGTTCTTTCCAGGGTGTGGGGGGTTTCCTTTTTTTT
TTTCCTTTCATTTGACATCTCAGAGTGCATACAGAAATGGTTGACAAGGTTGAACATTTT
TCTTGCCTCAAGGAAATAGTATGAATGGTGATAAGATATTAAAAGAAGAATTGCATAACT
GATATCAAGAGCATAAGATTCAATCAGATATTTCAATTTCCCCTAACTTTCCTATCAAGC
CCCCGGTTTCTGCGCGTTAAACCCCCC-TACCCCCC-AAAACTCCTAAGATCTCTAATAC
TCCTGTAAACCCCCCGGAAACAGGAAAAGCTCTGGAAGTTATTTTTAGCGCTTCAATGTG
TGTATATTATATTATTATAATA
>T511_RG_Artificial_Coastal
CTTAAACTATTCTTTGCCGGGCTCTGCCTCCAATGTAAGTGCAATGCATATATGTATTAT
CACCATTATTTTATGTTAAACATATCCTATATATATATACATACAATTAAAAAGACATAG
AATGAATTTACACATATTTGTCAACAACATTCAATCTAAGAAGAACATAAACCAATAAAT
GGTAAATTCCAACGTATATTATAAAGTTCTAAACGACAGTTTAAGACCGAACACAATAAC
TCATAAGTCAAGATATACCAAGTACCCAACATCCTATTCAATTACAATATTTAATGTAGT
AAGAGCCCACCATCAGTTGATTTCTGAATGTTAACGGTTCTTGAAGGTCAAGGACAATAC
TTGTGGGGGTTTCTATTAGTGAACTATTCCTGGCATCTGGTTCCTATTTCAGGTCCATTA
ATTGTTATAATTCCCCATACTTTCATTGACGCTTGCATAAGTTAATGGTGTTAATACATA
CTCCTCGTTACCCACCATGCCGGGCGTTCTTTCCAGGGTGTGGGGGGTTTCCTTTTTTTT
TTTCCTTTCATTTGACATCTCAGAGTGCATACAGAAATGGTTGACAAGGTTGAACATTTT
TCTTGCCTCAAGGAAATAGTATGAATGGTGATAAGATATTAAAAGAAGAATTGCATAACT
GATATCAAGAGCATAAGATTCAATCAGATATTTCAATTTCCCCTAACTTTCCTATCAAGC
CCCCGGTTTCTGCGCGTTAAACCCCCC-TACCCCCC-AAAACTCCTAAGATCTCTAATAC
TCCTGTAAACCCCCCGGAAACAGGAAAAGCTCTGGAAGTTATTTTTAGCGCTTCAATGTG
TGTATATTATATTATTATAATA
>T512_RG_Artificial_Coastal
CTTAAACTATTCTTTGCCGGGCTCTGCCTCCAATGTAAGTGCAATGCATATATGTATTAT
CACCATTATTTTATGTTAAACATATCCTATATATATATACATACAATTAAAAAGACATAG
AATGAATTTACACATATTTGTCAACAACATTCAATCTAAGAAGAACATAAACCAATAAAT
GGTAAATTCCAACGTATATTATAAAGTTCTAAACGACAGTTTAAGACCGAACACAATAAC
TCATAAGTCAAGATATACCAAGTACCCAACATCCTATTCAATTACAATATTTAATGTAGT
AAGAGCCCACCATCAGTTGATTTCTGAATGTTAACGGTTCTTGAAGGTCAAGGACAATAC
TTGTGGGGGTTTCTATTAGTGAACTATTCCTGGCATCTGGTTCCTATTTCAGGTCCATTA
ATTGTTATAATTCCCCATACTTTCATTGACGCTTGCATAAGTTAATGGTGTTAATACATA
CTCCTCGTTACCCACCATGCCGGGCGTTCTTTCCAGGGTGTGGGGGGTTTCCTTTTTTTT
TTTCCTTTCATTTGACATCTCAGAGTGCATACAGAAATGGTTGACAAGGTTGAACATTTT
TCTTGCCTCAAGGAAATAGTATGAATGGTGATAAGATATTAAAAGAAGAATTGCATAACT
GATATCAAGAGCATAAGATTCAATCAGATATTTCAATTTCCCCTAACTTTCCTATCAAGC
CCCCGGTTTCTGCGCGTTAAACCCCCC-TACCCCCC-AAAACTCCTAAGATCTCTAATAC
TCCTGTAAACCCCCCGGAAACAGGAAAAGCTCTGGAAGTTATTTTTAGCGCTTCAATGTG
TGTATATTATATTATTATAATA
>T513_RG_Artificial_Coastal
CTTAAACTATTCTTTGCCGGGCTCTGCCTCCAATGTAAGTGCAATGCATATATGTATTAT
CACCATTATTTTATGTTAAACATATCCTATATATATATACATACAATTAAAAAGACATAG
AATGAATTTACACATATTTGTCAACAACATTCAATCTAAGAAGAACATAAACCAATAAAT
GGTAAATTCCAACGTATATTATAAAGTTCTAAACGACAGTTTAAGACCGAACACAATAAC
TCATAAGTCAAGATATACCAAGTACCCAACATCCTATTCAATTACAATATTTAATGTAGT
AAGAGCCCACCATCAGTTGATTTCTGAATGTTAACGGTTCTTGAAGGTCAAGGACAATAC
TTGTGGGGGTTTCTATTAGTGAACTATTCCTGGCATCTGGTTCCTATTTCAGGTCCATTA
ATTGTTATAATTCCCCATACTTTCATTGACGCTTGCATAAGTTAATGGTGTTAATACATA
CTCCTCGTTACCCACCATGCCGGGCGTTCTTTCCAGGGTGTGGGGGGTTTCCTTTTTTTT
TTTCCTTTCATTTGACATCTCAGAGTGCATACAGAAATGGTTGACAAGGTTGAACATTTT
TCTTGCCTCAAGGAAATAGTATGAATGGTGATAAGATATTAAAAGAAGAATTGCATAACT
GATATCAAGAGCATAAGATTCAATCAGATATTTCAATTTCCCCTAACTTTCCTATCAAGC
CCCCGGTTTCTGCGCGTTAAACCCCCC-TACCCCCC-AAAACTCCTAAGATCTCTAATAC
TCCTGTAAACCCCCCGGAAACAGGAAAAGCTCTGGAAGTTATTTTTAGCGCTTCAATGTG
TGTATATTATATTATTATAATA
>T514_RG_Artificial_Coastal
CTTAAACTATTCTTTGCCGGGCTCTGCCTCCAATGTAAGTGCAATGCATATATGTATTAT
CACCATTATTTTATGTTAAACATATCCTATATATATATACATACAATTAAAAAGACATAG
AATGAATTTACACATATTTGTCAACAACATTCAATCTAAGAAGAACATAAACCAATAAAT
GGTAAATTCCAACGTATATTATAAAGTTCTAAACGACAGTTTAAGACCGAACACAATAAC
TCATAAGTCAAGATATACCAAGTACCCAACATCCTATTCAATTACAATATTTAATGTAGT
AAGAGCCCACCATCAGTTGATTTCTGAATGTTAACGGTTCTTGAAGGTCAAGGACAATAC
TTGTGGGGGTTTCTATTAGTGAACTATTCCTGGCATCTGGTTCCTATTTCAGGTCCATTA
ATTGTTATAATTCCCCATACTTTCATTGACGCTTGCATAAGTTAATGGTGTTAATACATA
CTCCTCGTTACCCACCATGCCGGGCGTTCTTTCCAGGGTGTGGGGGGTTTCCTTTTTTTT
TTTCCTTTCATTTGACATCTCAGAGTGCATACAGAAATGGTTGACAAGGTTGAACATTTT
TCTTGCCTCAAGGAAATAGTATGAATGGTGATAAGATATTAAAAGAAGAATTGCATAACT
GATATCAAGAGCATAAGATTCAATCAGATATTTCAATTTCCCCTAACTTTCCTATCAAGC
CCCCGGTTTCTGCGCGTTAAACCCCCC-TACCCCCC-AAAACTCCTAAGATCTCTAATAC
TCCTGTAAACCCCCCGGAAACAGGAAAAGCTCTGGAAGTTATTTTTAGCGCTTCAATGTG
TGTATATTATATTATTATAATA
>T515_RG_Artificial_Coastal
CTTAAACTATTCTTTGCCGGGCTCTGCCTCCAATGTAAGTGCAATGCATATATGTATTAT
CACCATTATTTTATGTTAAACATATCCTATATATATATACATACAATTAAAAAGACATAG
AATGAATTTACACATATTTGTCAACAACATTCAATCTAAGAAGAACATAAACCAATAAAT
GGTGAATTCCAACGTATATTATAAAGTTCTAAACGACAGTTTAAGACCGAACACAATAAC
TCATAAGTCAAGATATACCAAGTACCCAACATCCTATTCAATTACAATATTTAATGTAGT
AAGAGCCCACCATCAGTTGATTTCTAAATGTTAACGGTTCTTGAAGGTCAAGGACAGTAC
TTGTGGGGGTTTCTATTAGTGAACTATTCCTGGCATCTGGTTCCTATTTCAGGTCCATTA
ATTGTTATAATTCCCCATACTTTCATTGACGCTTGCATAAGTTAATGGTGTTAATACATA
CTCCTCGTTACCCACCATGCCGGGCGTTCTTTCCAGGGTGTGGGGGGTTTCCTTTTTTTT
TTTCCTTTCATTTGACATCTCAGAGTGCATACAGAAATGGTTGACAAGGTTGAACATTTT
TCTTGCCTCAAGGAAATAGTATGAATGGTGATAAGATATTAAAAGAAGAATTGCATAACT
GATATCAAGAGCATAAGATTCAATCAGATATTTCAATTTCCCCTAACTTTCCTATCAAGC
CCCCGGTTTCTGCGCGTTAAACCCCCCCTACCCCCC-AAAACTCCTAAGATCTCTAATAC
TCCTGTAAACCCCCCGGAAACAGGAAAAGCTCTGGAAGTTATTTTTAGCGCTTCAATGTG
TGTATATTATATTATTATAATA
>T700_MA_Artificial_Coastal
CTTAAACTATTCTTTGCCGGGCTCTGCCTCCAATGTAAGTGCAATGCATATATGTATTAT
CACCATTATTTTATGTTAAACATATCCTATATATATATACATACAATTAAAAAGACATAG
AATGAATTTACACATATTTGTCAACAACATTCAATCTAAGAAGAACATAAACCAATAAAT
GGTGAATTCCAACGTATATTATAAAGTTCTAAACGACAGTTTAAGACCGAACACAATAAC
TCATAAGTCAAGATATACCAAGTACCCAACATCCTATTCAATTACAATATTTAATGTAGT
AAGAGCCCACCATCAGTTGATTTCTAAATGTTAACGGTTCTTGAAGGTCAAGGACAATAC
TTGTGGGGGTTTCTATTAGTGAACTATTCCTGGCATCTGGTTCCTATTTCAGGTCCATTA
ATTGTTATAATTCCCCATACTTTCATTGACGCTTGCATAAGTTAATGGTGTTAATACATA
CTCCTCGTTACCCACCATGCCGGGCGTTCTTTCCAGGGTGTGGGGGGTTTCCTTTTTTTT
TTTCCTTTCATTTGACATCTCAGAGTGCATACAGAAATGGTTGACAAGGTTGAACATTTT
TCTTGCCTCAAGGAAATAGTATGAATGGTGATAAGATATTAAAAGAAGAATTGCATAACT
GATATCAAGAGCATAAGATTCAATCAGATATTTCAATTTCCCCTAACTTTCCTATCAAGC
CCCCGGTTTCTGCGCGTTAAACCCCCCCTACCCCCC-AAAACTCCTAAGATCTCTAATAC
TCCTGTAAACCCCCCGGAAACAGGAAAAGCTCTGGAAGTTATTTTTAGCGCTTCAATGTG
TGTATATTATATTATTATAATA
>T701_MA_Artificial_Coastal
CTTAAACTATTCTTTGCCGGGCTCTGCCTCCAATGTAAGTGCAATGCATATATGTATTAT
CACCATTATTTTATGTTAAACATATCCTATATATATATACATACAATTAAAAAGACATAG
AATGAATTTACACATATTTGTCAACAACATTCAATCTAAGAAGAACATAAACCAATAAAT
GGTGAATTCCAACGTATATTATAAAGTTCTAAACGACAGTTTAAGACCGAACACAATAAC
TCATAAGTCAAGATATACCAAGTACCCAACATCCTATTCAATTACAATATTTAATGTAGT
AAGAGCCCACCATCAGTTGATTTCTAAATGTTAACGGTTCTTGAAGGTCAAGGACAATAC
TTGTGGGGGTTTCTATTAGTGAACTATTCCTGGCATCTGGTTCCTATTTCAGGTCCATTA
ATTGTTATAATTCCCCATACTTTCATTGACGCTTGCATAAGTTAATGGTGTTAATACATA
CTCCTCGTTACCCACCATGCCGGGCGTTCTTTCCAGGGTGTGGGGGGTTTCCTTTTTTTT
TTTCCTTTCATTTGACATCTCAGAGTGCATACAGAAATGGTTGACAAGGTTGAACATTTT
TCTTGCCTCAAGGAAATAGTATGAATGGTGATAAGATATTAAAAGAAGAATTGCATAACT
GATATCAAGAGCATAAGATTCAATCAGATATTTCAATTTCCCCTAACTTTCCTATCAAGC
CCCCGGTTTCTGCGCGTTAAACCCCCCCTACCCCCC-AAAACTCCTAAGATCTCTAATAC
TCCTGTAAACCCCCCGGAAACAGGAAAAGCTCTGGAAGTTATTTTTAGCGCTTCAATGTG
TGTATATTATATTATTATAATA
>T590_NM_Artificial_Coastal
CTTAAACTATTCTTTGCCGGGCTCTGCCTCCAATGTAAGTGCAATGCATATATGTATTAT
CACCATTATTTTATGTTAAACATATCCTATATATATATACATACAATTAAAAAGACATAG
AATGAATTTACACATATTTGTCAACAACATTCAATCTAAGAAGAACATAAACCAATAAAT
GGTGAATTCCAACGTATATTATAAAGTTCTAAACGACAGTTTAAGACCGAACACAATAAC
TCATAAGTCAAGATATACCAAGTACCCAACATCCTATTCAATTACAATATTTAATGTAGT
AAGAGCCCACCATCAGTTGATTTCTAAATGTTAACGGTTCTTGAAGGTCAAGGACAGTAC
TTGTGGGGGTTTCTATTAGTGAACTATTCCTGGCATCTGGTTCCTATTTCAGGTCCATTA
ATTGTTATAATTCCCCATACTTTCATTGACGCTTGCATAAGTTAATGGTGTTAATACATA
CTCCTCGTTACCCACCATGCCGGGCGTTCTTTCCAGGGTGTGGGGGGTTTCCTTTTTTTT
TTTCCTTTCATTTGACATCTCAGAGTGCATACAGAAATGGTTGACAAGGTTGAACATTTT
TCTTGCCTCAAGGAAATAGTATGAATGGTGATAAGATATTAAAAGAAGAATTGCATAACT
GATATCAAGAGCATAAGATTCAATCAGATATTTCAATTTCCCCTAACTTTCCTATCAAGC
CCCCGGTTTCTGCGCGTTAAACCCCCCCTACCCCCC-AAAACTCCTAAGATCTCTAATAC
TCCTGTAAACCCCCCGGAAACAGGAAAAGCTCTGGAAGTTATTTTTAGCGCTTCAATGTG
TGTATATTATATTATTATAATA
>T591_NM_Artificial_Coastal
CTTAAACTATTCTTTGCCGGGCTCTGCCTCCAATGTAAGTGCAATGCATATATGTATTAT
CACCATTATTTTATGTTAAACATATCCTATATATATATACATACAATTAAAAAGACATAG
AATGAATTTACACATATTTGTCAACAACATTCAATCTAAGAAGAACATAAACCAATAAAT
GGTGAATTCCAACGTATATTATAAAGTTCTAAACGACAGTTTAAGACCGAACACAATAAC
TCATAAGTCAAGATATACCAAGTACCCAACATCCTATTCAATTACAATATTTAATGTAGT
AAGAGCCCACCATCAGTTGATTTCTAAATGTTAACGGTTCTTGAAGGTCAAGGACAGTAC
TTGTGGGGGTTTCTATTAGTGAACTATTCCTGGCATCTGGTTCCTATTTCAGGTCCATTA
ATTGTTATAATTCCCCATACTTTCATTGACGCTTGCATAAGTTAATGGTGTTAATACATA
CTCCTCGTTACCCACCATGCCGGGCGTTCTTTCCAGGGTGTGGGGGGTTTCCTTTTTTTT
TTTCCTTTCATTTGACATCTCAGAGTGCATACAGAAATGGTTGACAAGGTTGAACATTTT
TCTTGCCTCAAGGAAATAGTATGAATGGTGATAAGATATTAAAAGAAGAATTGCATAACT
GATATCAAGAGCATAAGATTCAATCAGATATTTCAATTTCCCCTAACTTTCCTATCAAGC
CCCCGGTTTCTGCGCGTTAAACCCCCCCTACCCCCC-AAAACTCCTAAGATCTCTAATAC
TCCTGTAAACCCCCCGGAAACAGGAAAAGCTCTGGAAGTTATTTTTAGCGCTTCAATGTG
TGTATATTATATTATTATAATA
>T592_NM_Artificial_Coastal
CTTAAACTATTCTTTGCCGGGCTCTGCCTCCAATGTAAGTGCAATGCATATATGTATTAT
CACCATTATTTTATGTTAAACATATCCTATATATATATACATACAATTAAAAAGACATAG
AATGAATTTACACATATTTGTCAACAACATTCAATCTAAGAAGAACATAAACCAATAAAT
GGTGAATTCCAACGTATATTATAAAGTTCTAAACGACAGTTTAAGACCGAACACAATAAC
TCATAAGTCAAGATATACCAAGTACCCAACATCCTATTCAATTACAATATTTAATGTAGT
AAGAGCCCACCATCAGTTGATTTCTAAATGTTAACGGTTCTTGAAGGTCAAGGACAGTAC
TTGTGGGGGTTTCTATTAGTGAACTATTCCTGGCATCTGGTTCCTATTTCAGGTCCATTA
ATTGTTATAATTCCCCATACTTTCATTGACGCTTGCATAAGTTAATGGTGTTAATACATA
CTCCTCGTTACCCACCATGCCGGGCGTTCTTTCCAGGGTGTGGGGGGTTTCCTTTTTTTT
TTTCCTTTCATTTGACATCTCAGAGTGCATACAGAAATGGTTGACAAGGTTGAACATTTT
TCTTGCCTCAAGGAAATAGTATGAATGGTGATAAGATATTAAAAGAAGAATTGCATAACT
GATATCAAGAGCATAAGATTCAATCAGATATTTCAATTTCCCCTAACTTTCCTATCAAGC
CCCCGGTTTCTGCGCGTTAAACCCCCCCTACCCCCC-AAAACTCCTAAGATCTCTAATAC
TCCTGTAAACCCCCCGGAAACAGGAAAAGCTCTGGAAGTTATTTTTAGCGCTTCAATGTG
TGTATATTATATTATTATAATA
>T594_NM_Artificial_Coastal
CTTAAACTATTCTTTGCCGGGCTCTGCCTCCAATGTAAGTGCAATGCATATATGTATTAT
CACCATTATTTTATGTTAAACATATCCTATATATATATACATACAATTAAAAAGACATAG
AATGAATTTACACATATTTGTCAACAACATTCAATCTAAGAAGAACATAAACCAATAAAT
GGTGAATTCCAACGTATATTATAAAGTTCTAAACGACAGTTTAAGACCGAACACAATAAC
TCATAAGTCAAGATATACCAAGTACCCAACATCCTATTCAATTACAATATTTAATGTAGT
AAGAGCCCACCATCAGTTGATTTCTAAATGTTAACGGTTCTTGAAGGTCAAGGACAGTAC
TTGTGGGGGTTTCTATTAGTGAACTATTCCTGGCATCTGGTTCCTATTTCAGGTCCATTA
ATTGTTATAATTCCCCATACTTTCATTGACGCTTGCATAAGTTAATGGTGTTAATACATA
CTCCTCGTTACCCACCATGCCGGGCGTTCTTTCCAGGGTGTGGGGGGTTTCCTTTTTTTT
TTTCCTTTCATTTGACATCTCAGAGTGCATACAGAAATGGTTGACAAGGTTGAACATTTT
TCTTGCCTCAAGGAAATAGTATGAATGGTGATAAGATATTAAAAGAAGAATTGCATAACT
GATATCAAGAGCATAAGATTCAATCAGATATTTCAATTTCCCCTAACTTTCCTATCAAGC
CCCCGGTTTCTGCGCGTTAAACCCCCCCTACCCCCC-AAAACTCCTAAGATCTCTAATAC
TCCTGTAAACCCCCCGGAAACAGGAAAAGCTCTGGAAGTTATTTTTAGCGCTTCAATGTG
TGTATATTATATTATTATAATA
>T598_NM_Artificial_Coastal
CTTAAACTATTCTTTGCCGGGCTCTGCCTCCAATGTAAGTGCAATGCATATATGTATTAT
CACCATTATTTTATGTTAAACATATCCTATATATATATACATACAATTAAAAAGACATAG
AATGAATTTACACATATTTGTCAACAACATTCAATCTAAGAAGAACATAAACCAATAAAT
GGTGAATTCCAACGTATATTATAAAGTTCTAAACGACAGTTTAAGACCGAACACAATAAC
TCATAAGTCAAGATATACCAAGTACCCAACATCCTATTCAATTACAATATTTAATGTAGT
AAGAGCCCACCATCAGTTGATTTCTAAATGTTAACGGTTCTTGAAGGTCAAGGACAGTAC
TTGTGGGGGTTTCTATTAGTGAACTATTCCTGGCATCTGGTTCCTATTTCAGGTCCATTA
ATTGTTATAATTCCCCATACTTTCATTGACGCTTGCATAAGTTAATGGTGTTAATACATA
CTCCTCGTTACCCACCATGCCGGGCGTTCTTTCCAGGGTGTGGGGGGTTTCCTTTTTTTT
TTTCCTTTCATTTGACATCTCAGAGTGCATACAGAAATGGTTGACAAGGTTGAACATTTT
TCTTGCCTCAAGGAAATAGTATGAATGGTGATAAGATATTAAAAGAAGAATTGCATAACT
GATATCAAGAGCATAAGATTCAATCAGATATTTCAATTTCCCCTAACTTTCCTATCAAGC
CCCCGGTTTCTGCGCGTTAAACCCCCCCTACCCCCC-AAAACTCCTAAGATCTCTAATAC
TCCTGTAAACCCCCCGGAAACAGGAAAAGCTCTGGAAGTTATTTTTAGCGCTTCAATGTG
TGTATATTATATTATTATAATA
>T604_NM_Artificial_Coastal
CTTAAACTATTCTTTGCCGGGCTCTGCCTCCAATGTAAGTGCAATGCATATATGTATTAT
CACCATTATTTTATGTTAAACATATCCTATATATATATACATACAATTAAAAAGACATAG
AATGAATTTACACATATTTGTCAACAACATTCAATCTAAGAAGAACATAAACCAATAAAT
GGTGAATTCCAACGTATATTATAAAGTTCTAAACGACAGTTTAAGACCGAACACAATAAC
TCATAAGTCAAGATATACCAAGTACCCAACATCCTATTCAATTACAATATTTAATGTAGT
AAGAGCCCACCATCAGTTGATTTCTAAATGTTAACGGTTCTTGAAGGTCAAGGACAGTAC
TTGTGGGGGTTTCTATTAGTGAACTATTCCTGGCATCTGGTTCCTATTTCAGGTCCATTA
ATTGTTATAATTCCCCATACTTTCATTGACGCTTGCATAAGTTAATGGTGTTAATACATA
CTCCTCGTTACCCACCATGCCGGGCGTTCTTTCCAGGGTGTGGGGGGTTTCCTTTTTTTT
TTTCCTTTCATTTGACATCTCAGAGTGCATACAGAAATGGTTGACAAGGTTGAACATTTT
TCTTGCCTCAAGGAAATAGTATGAATGGTGATAAGATATTAAAAGAAGAATTGCATAACT
GATATCAAGAGCATAAGATTCAATCAGATATTTCAATTTCCCCTAACTTTCCTATCAAGC
CCCCGGTTTCTGCGCGTTAAACCCCCCCTACCCCCC-AAAACTCCTAAGATCTCTAATAC
TCCTGTAAACCCCCCGGAAACAGGAAAAGCTCTGGAAGTTATTTTTAGCGCTTCAATGTG
TGTATATTATATTATTATAATA
>T602_NM_Artificial_Coastal
CTTAAACTATTCTTTGCCGGGCTCTGCCTCCAATGTAAGTGCAATGCATATATGTATTAT
CACCATTATTTTATGTTAAACATATCCTATATATATATACATACAATTAAAAAGACATAG
AATGAATTTACACATATTTGTCAACAACATTCAATCTAAGAAGAACATAAACCAATAAAT
GGTAAATTCCAACGTATATTATAAAGTTCTAAACGACAGTTTAAGACCGAACACAATAAC
TCATAAGTCAAGATATACCAAGTACCCAACATCCTATTCAATTACAATATTTAATGTAGT
AAGAGCCCACCATCAGTTGATTTCTGAATGTTAACGGTTCTTGAAGGTCAAGGACAATAC
TTGTGGGGGTTTCTATTAGTGAACTATTCCTGGCATCTGGTTCCTATTTCAGGTCCATTA
ATTGTTATAATTCCCCATACTTTCATTGACGCTTGCATAAGTTAATGGTGTTAATACATA
CTCCTCGTTACCCACCATGCCGGGCGTTCTTTCCAGGGTGTGGGGGGTTTCCTTTTTTTT
TTTCCTTTCATTTGACATCTCAGAGTGCATACAGAAATGGCTGACAAGGTTGAACATTTT
TCTTGCCTCAAGGAAATAGTATGAATGGTGATAAGATATTAAAAGAAGAATTGCATAACT
GATATCAAGAGCATAAGATTCAATCAGATATTTCAATTTCCCCTAACTTTCCTATCAAGC
CCCCGGTTTCTGCGCGTTAAACCCCCCCTACCCCCCCAAAACTCCTAAGATCTCTAATAC
TCCTGTAAACCCCCCGGAAACAGGAAAAGCTCTGGAAGTTATTTTTAGCGCTTCAATGTG
TGTATATTATATTATTATAATA
>T596_NM_Artificial_Coastal
CTTAAACTATTCTTTGCCGGGCTCTGCCTCCAATGTAAGTGCAATGCATATATGTATTAT
CACCATTATTTTATGTTAAACATATCCTATATATATATACATACAATTAAAAAGACATAG
AATGAATTTACACATATTTGTCAACAACATTCAATCTAAGAAGAACATAAACCAATAAAT
GGTGAATTCCAACGTATATTATAAAGTTCTAAACGACAGTTTAAGACCGAACACAATAAC
TCATAAGTCAAGATATACCAAGTACCCAACATCCTATTCAATTACAATATTTAATGTAGT
AAGAGCCCACCATCAGTTGATTTCTAAATGTTAACGGTTCTTGAAGGTCAAGGACAGTAC
TTGTGGGGGTTTCTATTAGTGAACTATTCCTGGCATCTGGTTCCTATTTCAGGTCCATTA
ATTGTTATAATTCCCCATACTTTCATTGACGCTTGCATAAGTTAATGGTGTTAATACATA
CTCCTCGTTACCCACCATGCCGGGCGTTCTTTCCAGGGTGTGGGGGGTTTCCTTTTTTTT
TTTCCTTTCATTTGACATCTCAGAGTGCATACAGAAATGGTTGACAAGGTTGAACATTTT
TCTTGCCTCAAGGAAATAGTATGAATGGTGATAAGATATTAAAAGAAGAATTGCATAACT
GATATCAAGAGCATAAGATTCAATCAGATATTTCAATTTCCCCTAACTTTCCTATCAAGC
CCCCGGTTTCTGCGCGTTAAACCCCCCCTACCCCCC-AAAACTCCTAAGATCTCTAATAC
TCCTGTAAACCCCCCGGAAACAGGAAAAGCTCTGGAAGTTATTTTTAGCGCTTCAATGTG
TGTATATTATATTATTATAATA
>T599_NM_Artificial_Coastal
CTTAAACTATTCTTTGCCGGGCTCTGCCTCCAATGTAAGTGCAATGCATATATGTATTAT
CACCATTATTTTATGTTAAACATATCCTATATATATATACATACAATTAAAAAGACATAG
AATGAATTTACACATATTTGTCAACAACATTCAATCTAAGAAGAACATAAACCAATAAAT
GGTAAATTCCAACGTATATTATAAAGTTCTAAACGACAGTTTAAGACCGAACACAATAAC
TCATAAGTCAAGATATACCAAGTACCCAACATCCTATTCAATTACAATATTTAATGTAGT
AAGAGCCCACCATCAGTTGATTTCTGAATGTTAACGGTTCTTGAAGGTCAAGGACAATAC
TTGTGGGGGTTTCTATTAGTGAACTATTCCTGGCATCTGGTTCCTATTTCAGGTCCATTA
ATTGTTATAATTCCCCATACTTTCATTGACGCTTGCATAAGTTAATGGTGTTAATACATA
CTCCTCGTTACCCACCATGCCGGGCGTTCTTTCCAGGGTGTGGGGGGTTTCCTTTTTTTT
TTTCCTTTCATTTGACATCTCAGAGTGCATACAGAAATGGCTGACAAGGTTGAACATTTT
TCTTGCCTCAAGGAAATAGTATGAATGGTGATAAGATATTAAAAGAAGAATTGCATAACT
GATATCAAGAGCATAAGATTCAATCAGATATTTCAATTTCCCCTAACTTTCCTATCAAGC
CCCCGGTTTCTGCGCGTTAAACCCCCCCTACCCCCCCAAAACTCCTAAGATCTCTAATAC
TCCTGTAAACCCCCCGGAAACAGGAAAAGCTCTGGAAGTTATTTTTAGCGCTTCAATGTG
TGTATATTATATTATTATAATA
>T601_NM_Artificial_Coastal
CTTAAACTATTCTTTGCCGGGCTCTGCCTCCAATGTAAGTGCAATGCATATATGTATTAT
CACCATTATTTTATGTTAAACATATCCTATATATATATACATACAATTAAAAAGACATAG
AATGAATTTACACATATTTGTCAACAACATTCAATCTAAGAAGAACATAAACCAATAAAT
GGTGAATTCCAACGTATATTATAAAGTTCTAAACGACAGTTTAAGACCGAACACAATAAC
TCATAAGTCAAGATATACCAAGTACCCAACATCCTATTCAATTACAATATTTAATGTAGT
AAGAGCCCACCATCAGTTGATTTCTAAATGTTAACGGTTCTTGAAGGTCAAGGACAGTAC
TTGTGGGGGTTTCTATTAGTGAACTATTCCTGGCATCTGGTTCCTATTTCAGGTCCATTA
ATTGTTATAATTCCCCATACTTTCATTGACGCTTGCATAAGTTAATGGTGTTAATACATA
CTCCTCGTTACCCACCATGCCGGGCGTTCTTTCCAGGGTGTGGGGGGTTTCCTTTTTTTT
TTTCCTTTCATTTGACATCTCAGAGTGCATACAGAAATGGTTGACAAGGTTGAACATTTT
TCTTGCCTCAAGGAAATAGTATGAATGGTGATAAGATATTAAAAGAAGAATTGCATAACT
GATATCAAGAGCATAAGATTCAATCAGATATTTCAATTTCCCCTAACTTTCCTATCAAGC
CCCCGGTTTCTGCGCGTTAAACCCCCCCTACCCCCC-AAAACTCCTAAGATCTCTAATAC
TCCTGTAAACCCCCCGGAAACAGGAAAAGCTCTGGAAGTTATTTTTAGCGCTTCAATGTG
TGTATATTATATTATTATAATA
